# Supplementary material for: Cancer patient survival can be parametrized to improve trial precision and reveal time-dependent therapeutic effects
Source: Nat Commun. 2022 Feb 15;13:873. doi: 10.1038/s41467-022-28410-9 (PMC8847344; doi:10.1038/s41467-022-28410-9)
Supplement: Supplementary file 4 — Supplementary Dataset 1 [file 41467_2022_28410_MOESM4_ESM.zip]

Archive with 265 entries (264 files):
- Supplementary Data File 1/IPD files/
- Supplementary Data File 1/IPD files/20050181_1A.csv
- Supplementary Data File 1/IPD files/20050181_1B.csv
- Supplementary Data File 1/IPD files/20050181_2A.csv
- Supplementary Data File 1/IPD files/20050181_2B.csv
- Supplementary Data File 1/IPD files/A001_2.csv
- Supplementary Data File 1/IPD files/A003_2A.csv
- Supplementary Data File 1/IPD files/A003_2B.csv
- Supplementary Data File 1/IPD files/A004_1A.csv
- Supplementary Data File 1/IPD files/A004_1B.csv
- Supplementary Data File 1/IPD files/ACT1_2A.csv
- Supplementary Data File 1/IPD files/ACT1_3A.csv
- Supplementary Data File 1/IPD files/ACT2_2A.csv
- Supplementary Data File 1/IPD files/ACT2_2B.csv
- Supplementary Data File 1/IPD files/ACT2_2C.csv
- Supplementary Data File 1/IPD files/ACT2_2D.csv
- Supplementary Data File 1/IPD files/ACTSCC_2A.csv
- Supplementary Data File 1/IPD files/AIO0207_3B.csv
- Supplementary Data File 1/IPD files/AIO0207_3C.csv
- Supplementary Data File 1/IPD files/ALTTO_2A.csv
- Supplementary Data File 1/IPD files/AMAROS_2A.csv
- Supplementary Data File 1/IPD files/AMAROS_2B.csv
- Supplementary Data File 1/IPD files/ASPECCT_2A.csv
- Supplementary Data File 1/IPD files/ASPECCT_3A.csv
- Supplementary Data File 1/IPD files/ATTENTION_2A.csv
- Supplementary Data File 1/IPD files/ATTENTION_2B.csv
- Supplementary Data File 1/IPD files/AURA3_1A.csv
- Supplementary Data File 1/IPD files/AZURE_2A.csv
- Supplementary Data File 1/IPD files/AZURE_4.csv
- Supplementary Data File 1/IPD files/BEACON_2A.csv
- Supplementary Data File 1/IPD files/BEACON_2B.csv
- Supplementary Data File 1/IPD files/BEBYP_1.csv
- Supplementary Data File 1/IPD files/BEBYP_3.csv
- Supplementary Data File 1/IPD files/BEYOND_2A.csv
- Supplementary Data File 1/IPD files/BEYOND_3A.csv
- Supplementary Data File 1/IPD files/BOLERO1_2B.csv
- Supplementary Data File 1/IPD files/BOLERO2_1.csv
- Supplementary Data File 1/IPD files/BREC_2A.csv
- Supplementary Data File 1/IPD files/BREC_2C.csv
- Supplementary Data File 1/IPD files/CA184043_2A.csv
- Supplementary Data File 1/IPD files/CA184043_4.csv
- Supplementary Data File 1/IPD files/CA184095_2A.csv
- Supplementary Data File 1/IPD files/CA184095_3.csv
- Supplementary Data File 1/IPD files/CAIRO3_2A.csv
- Supplementary Data File 1/IPD files/CAIRO3_2B.csv
- Supplementary Data File 1/IPD files/CAIRO3_2D.csv
- Supplementary Data File 1/IPD files/CALGB40502_2A.csv
- Supplementary Data File 1/IPD files/CALGB40502_2B.csv
- Supplementary Data File 1/IPD files/CALGB40502_2C.csv
- Supplementary Data File 1/IPD files/CALGB40502_2D.csv
- Supplementary Data File 1/IPD files/CALGB40503_2A.csv
- Supplementary Data File 1/IPD files/CALGB40503_2B.csv
- Supplementary Data File 1/IPD files/CALGB90202_2B.csv
- Supplementary Data File 1/IPD files/CALGB90202_2C.csv
- Supplementary Data File 1/IPD files/CBCSG006_2A.csv
- Supplementary Data File 1/IPD files/CBCSG006_2B.csv
- Supplementary Data File 1/IPD files/CEREBEL_2A.csv
- Supplementary Data File 1/IPD files/Checkmate017_1.csv
- Supplementary Data File 1/IPD files/Checkmate017_2B.csv
- Supplementary Data File 1/IPD files/Checkmate057_1A.csv
- Supplementary Data File 1/IPD files/Checkmate057_1C.csv
- Supplementary Data File 1/IPD files/CHHiP_2A.csv
- Supplementary Data File 1/IPD files/CHHiP_2B.csv
- Supplementary Data File 1/IPD files/Chronicle_2A.csv
- Supplementary Data File 1/IPD files/Chronicle_2B.csv
- Supplementary Data File 1/IPD files/CLEOPATRA_2A.csv
- Supplementary Data File 1/IPD files/CLEOPATRA_3A.csv
- Supplementary Data File 1/IPD files/COMET1_2A.csv
- Supplementary Data File 1/IPD files/COMET1_2B.csv
- Supplementary Data File 1/IPD files/CONCEPT_1A.csv
- Supplementary Data File 1/IPD files/CONCUR_2A.csv
- Supplementary Data File 1/IPD files/CONCUR_3A.csv
- Supplementary Data File 1/IPD files/COUAA202_2.csv
- Supplementary Data File 1/IPD files/Dalotuzumab_3A.csv
- Supplementary Data File 1/IPD files/Dalotuzumab_3B.csv
- Supplementary Data File 1/IPD files/DART0105_2A.csv
- Supplementary Data File 1/IPD files/DELTA_2B.csv
- Supplementary Data File 1/IPD files/E1199_2A.csv
- Supplementary Data File 1/IPD files/E1199_2C.csv
- Supplementary Data File 1/IPD files/EAGLE_1.csv
- Supplementary Data File 1/IPD files/ELDA_1A.csv
- Supplementary Data File 1/IPD files/ELDA_1B.csv
- Supplementary Data File 1/IPD files/ELM-PC4_2A.csv
- Supplementary Data File 1/IPD files/ELM-PC4_3A.csv
- Supplementary Data File 1/IPD files/ELM-PC5_2A.csv
- Supplementary Data File 1/IPD files/ELM-PC5_2B.csv
- Supplementary Data File 1/IPD files/ENSURE_2A.csv
- Supplementary Data File 1/IPD files/ENSURE_3A.csv
- Supplementary Data File 1/IPD files/EORTC22881_2.csv
- Supplementary Data File 1/IPD files/Eribulin_2A.csv
- Supplementary Data File 1/IPD files/Eribulin_2B.csv
- Supplementary Data File 1/IPD files/ESPATUE_2.csv
- Supplementary Data File 1/IPD files/ESPATUE_3.csv
- Supplementary Data File 1/IPD files/ExteNET_2A.csv
- Supplementary Data File 1/IPD files/FALCON_2.csv
- Supplementary Data File 1/IPD files/FFCD2001_S1A.csv
- Supplementary Data File 1/IPD files/FFCD2001_S1B.csv
- Supplementary Data File 1/IPD files/FFCD2001_S1C.csv
- Supplementary Data File 1/IPD files/FFCD2001_S1D.csv
- Supplementary Data File 1/IPD files/Figitumumab_2A.csv
- Supplementary Data File 1/IPD files/Figitumumab_2B.csv
- Supplementary Data File 1/IPD files/Figitumumab2_2A.csv
- Supplementary Data File 1/IPD files/Figitumumab2_2B.csv
- Supplementary Data File 1/IPD files/FIRE3_2A.csv
- Supplementary Data File 1/IPD files/FIRE3_2B.csv
- Supplementary Data File 1/IPD files/GECESTRO-APBI_3.csv
- Supplementary Data File 1/IPD files/GECESTRO-APBI_4.csv
- Supplementary Data File 1/IPD files/GEICAM2003_2A.csv
- Supplementary Data File 1/IPD files/GEICAM2003_2B.csv
- Supplementary Data File 1/IPD files/GETUG12_2.csv
- Supplementary Data File 1/IPD files/GETUG16_2.csv
- Supplementary Data File 1/IPD files/GIM_3.csv
- Supplementary Data File 1/IPD files/GIM2_2A.csv
- Supplementary Data File 1/IPD files/GIM2_2B.csv
- Supplementary Data File 1/IPD files/GIM2_2C.csv
- Supplementary Data File 1/IPD files/GIM2_2D.csv
- Supplementary Data File 1/IPD files/HYPRO_2A.csv
- Supplementary Data File 1/IPD files/HYPRO_2B.csv
- Supplementary Data File 1/IPD files/IBCSG2200_2A.csv
- Supplementary Data File 1/IPD files/IMELDA_2A.csv
- Supplementary Data File 1/IPD files/IMELDA_2B.csv
- Supplementary Data File 1/IPD files/IMPRESS_2.csv
- Supplementary Data File 1/IPD files/Iniparib_2A.csv
- Supplementary Data File 1/IPD files/Iniparib_2C.csv
- Supplementary Data File 1/IPD files/INSPIRE_2A.csv
- Supplementary Data File 1/IPD files/INSPIRE_2B.csv
- Supplementary Data File 1/IPD files/INT0142_2A.csv
- Supplementary Data File 1/IPD files/INT0142_2B.csv
- Supplementary Data File 1/IPD files/ITACa_2A.csv
- Supplementary Data File 1/IPD files/ITACa_2B.csv
- Supplementary Data File 1/IPD files/JCOG0509_2A.csv
- Supplementary Data File 1/IPD files/JCOG0509_2B.csv
- Supplementary Data File 1/IPD files/JCOG0605_2A.csv
- Supplementary Data File 1/IPD files/JCOG0605_2B.csv
- Supplementary Data File 1/IPD files/JFMC33-0502_2A.csv
- Supplementary Data File 1/IPD files/JFMC33-0502_2B.csv
- Supplementary Data File 1/IPD files/KEYNOTE024_1A.csv
- Supplementary Data File 1/IPD files/KEYNOTE024_2.csv
- Supplementary Data File 1/IPD files/LEA_2A.csv
- Supplementary Data File 1/IPD files/LEA_2C.csv
- Supplementary Data File 1/IPD files/LUMELung1_2A.csv
- Supplementary Data File 1/IPD files/LUMELung1_3C.csv
- Supplementary Data File 1/IPD files/LUXBreast1_2.csv
- Supplementary Data File 1/IPD files/LUXBreast1_4.csv
- Supplementary Data File 1/IPD files/LUXLung3-6_2A.csv
- Supplementary Data File 1/IPD files/LUXLung3-6_2B.csv
- Supplementary Data File 1/IPD files/LuxLung5_1A.csv
- Supplementary Data File 1/IPD files/LuxLung5_1B.csv
- Supplementary Data File 1/IPD files/LUXLung6(2)_2A.csv
- Supplementary Data File 1/IPD files/LUXLung8_2A.csv
- Supplementary Data File 1/IPD files/LUXLung8_3A.csv
- Supplementary Data File 1/IPD files/MA17R_1A.csv
- Supplementary Data File 1/IPD files/MA17R_1B.csv
- Supplementary Data File 1/IPD files/MA31_2.csv
- Supplementary Data File 1/IPD files/MA31_3.csv
- Supplementary Data File 1/IPD files/MAGRIT_2A.csv
- Supplementary Data File 1/IPD files/MAINSAIL_2A.csv
- Supplementary Data File 1/IPD files/MAINSAIL_2B.csv
- Supplementary Data File 1/IPD files/MAPS_2A.csv
- Supplementary Data File 1/IPD files/MAPS_2C.csv
- Supplementary Data File 1/IPD files/MARIANNE_2A.csv
- Supplementary Data File 1/IPD files/MARQUEE_2A.csv
- Supplementary Data File 1/IPD files/MARQUEE_2B.csv
- Supplementary Data File 1/IPD files/METlung_2A.csv
- Supplementary Data File 1/IPD files/METlung_3A.csv
- Supplementary Data File 1/IPD files/MINDACT_2C.csv
- Supplementary Data File 1/IPD files/MINDACT_2D.csv
- Supplementary Data File 1/IPD files/MIROX_2A.csv
- Supplementary Data File 1/IPD files/MIROX_2B.csv
- Supplementary Data File 1/IPD files/MONALEESA2_1.csv
- Supplementary Data File 1/IPD files/MRC-RT01_2A.csv
- Supplementary Data File 1/IPD files/NCICBR26_2A.csv
- Supplementary Data File 1/IPD files/NCICBR26_2B.csv
- Supplementary Data File 1/IPD files/NeoALTTO_2A.csv
- Supplementary Data File 1/IPD files/NITRO_2A.csv
- Supplementary Data File 1/IPD files/NITRO_2B.csv
- Supplementary Data File 1/IPD files/NO16968_2A.csv
- Supplementary Data File 1/IPD files/NO16968_2C.csv
- Supplementary Data File 1/IPD files/NOAH_2A.csv
- Supplementary Data File 1/IPD files/NOAH_2B.csv
- Supplementary Data File 1/IPD files/NSABPB35_2.csv
- Supplementary Data File 1/IPD files/NSABPB35_3.csv
- Supplementary Data File 1/IPD files/NSABPB40_3A.csv
- Supplementary Data File 1/IPD files/NSABPB40_3B.csv
- Supplementary Data File 1/IPD files/NSABPR04_3A.csv
- Supplementary Data File 1/IPD files/NSABPR04_3B.csv
- Supplementary Data File 1/IPD files/NSABPR04_5A.csv
- Supplementary Data File 1/IPD files/NSABPR04_5B.csv
- Supplementary Data File 1/IPD files/NTR1527_4.csv
- Supplementary Data File 1/IPD files/OMEGA_3A.csv
- Supplementary Data File 1/IPD files/OMEGA_3B.csv
- Supplementary Data File 1/IPD files/OPTIMAL_1.csv
- Supplementary Data File 1/IPD files/OPTIMOX3_3A.csv
- Supplementary Data File 1/IPD files/OPTIMOX3_3B.csv
- Supplementary Data File 1/IPD files/PALOMA2_1A.csv
- Supplementary Data File 1/IPD files/PALOMA3_1A.csv
- Supplementary Data File 1/IPD files/PALOMA3_2A.csv
- Supplementary Data File 1/IPD files/PEGASE07_2A.csv
- Supplementary Data File 1/IPD files/PEGASE07_2B.csv
- Supplementary Data File 1/IPD files/PETACC8_2A.csv
- Supplementary Data File 1/IPD files/PETACC8_3A.csv
- Supplementary Data File 1/IPD files/PREVAIL_1A.csv
- Supplementary Data File 1/IPD files/PREVAIL_1B.csv
- Supplementary Data File 1/IPD files/PROCLAIM_2A.csv
- Supplementary Data File 1/IPD files/PROCLAIM_2B.csv
- Supplementary Data File 1/IPD files/PROCTOR-SCRIPT_1A.csv
- Supplementary Data File 1/IPD files/PROCTOR-SCRIPT_1B.csv
- Supplementary Data File 1/IPD files/PROFILE1014_1A.csv
- Supplementary Data File 1/IPD files/PROFILE1014_1B.csv
- Supplementary Data File 1/IPD files/PROFILE1014_2A.csv
- Supplementary Data File 1/IPD files/PROSE_2A.csv
- Supplementary Data File 1/IPD files/PROSE_2B.csv
- Supplementary Data File 1/IPD files/QUARTZ_2A.csv
- Supplementary Data File 1/IPD files/QUASAR2_2B.csv
- Supplementary Data File 1/IPD files/R98_2.csv
- Supplementary Data File 1/IPD files/R98_4.csv
- Supplementary Data File 1/IPD files/RADIANT_2A.csv
- Supplementary Data File 1/IPD files/RAISE_2A.csv
- Supplementary Data File 1/IPD files/RAISE_2B.csv
- Supplementary Data File 1/IPD files/RECOURSE_1A.csv
- Supplementary Data File 1/IPD files/RECOURSE_2A.csv
- Supplementary Data File 1/IPD files/REVEL_2.csv
- Supplementary Data File 1/IPD files/REVEL_3.csv
- Supplementary Data File 1/IPD files/ROSE_2A.csv
- Supplementary Data File 1/IPD files/ROSE_2C.csv
- Supplementary Data File 1/IPD files/RTOG0415_2.csv
- Supplementary Data File 1/IPD files/RTOG0617_2A.csv
- Supplementary Data File 1/IPD files/RTOG0617_2B.csv
- Supplementary Data File 1/IPD files/RTOG9804_2D.csv
- Supplementary Data File 1/IPD files/SAKK_2A.csv
- Supplementary Data File 1/IPD files/SAKK4106_1.csv
- Supplementary Data File 1/IPD files/SAKK4106_3.csv
- Supplementary Data File 1/IPD files/SELECTBC_2A.csv
- Supplementary Data File 1/IPD files/SELECTBC_2B.csv
- Supplementary Data File 1/IPD files/SIRFLOX_3.csv
- Supplementary Data File 1/IPD files/SMART_3.csv
- Supplementary Data File 1/IPD files/SOFT_2A.csv
- Supplementary Data File 1/IPD files/SQUIRE_2A.csv
- Supplementary Data File 1/IPD files/SQUIRE_2B.csv
- Supplementary Data File 1/IPD files/TANIA_2.csv
- Supplementary Data File 1/IPD files/Tasquinimod_2A.csv
- Supplementary Data File 1/IPD files/Tasquinimod_2B.csv
- Supplementary Data File 1/IPD files/TCOG0701_1A.csv
- Supplementary Data File 1/IPD files/TCOG0701_1B.csv
- Supplementary Data File 1/IPD files/TEXT-SOFT(2)_2A.csv
- Supplementary Data File 1/IPD files/TH3RESA_2A.csv
- Supplementary Data File 1/IPD files/TH3RESA_4.csv
- Supplementary Data File 1/IPD files/TRAPEZE_1A.csv
- Supplementary Data File 1/IPD files/TRAPEZE_1B.csv
- Supplementary Data File 1/IPD files/TRIBE(2)_2A.csv
- Supplementary Data File 1/IPD files/TRIBE(2)_2B.csv
- Supplementary Data File 1/IPD files/TRIBE_2.csv
- Supplementary Data File 1/IPD files/TROG0306_2.csv
- Supplementary Data File 1/IPD files/TURANDOT_2B.csv
- Supplementary Data File 1/IPD files/TURANDOT_3.csv
- Supplementary Data File 1/IPD files/VANTAGE014_2.csv
- Supplementary Data File 1/IPD files/VANTAGE014_4.csv
- Supplementary Data File 1/IPD files/WJOG5108L_2A.csv
- Supplementary Data File 1/IPD files/WJOG5108L_2B.csv
- Supplementary Data File 1/IPD files/WJOG5208L_2A.csv
- Supplementary Data File 1/IPD files/WJOG5208L_2B.csv
- Supplementary Data File 1/IPD files/WSGAGO_2A.csv
- Supplementary Data File 1/IPD files/WSG-ARA_3.csv
- Supplementary Data File 1/PhaseIII_ClinicalTrials_metadata_F.xlsx
- Supplementary Data File 1/README.txt
