# Supplementary material for: Cancer patient survival can be parametrized to improve trial precision and reveal time-dependent therapeutic effects
Source: Nat Commun. 2022 Feb 15;13:873. doi: 10.1038/s41467-022-28410-9 (PMC8847344; doi:10.1038/s41467-022-28410-9)
Supplement: Supplementary file 4 — Supplementary Dataset 1 [file 41467_2022_28410_MOESM4_ESM.zip › Supplementary Data File 1/IPD files/ALTTO_2A.csv]

Time	Event	Arm
0.0362	1	t
0.0362	1	t
0.0381	1	t
0.0381	1	t
0.0395	1	t
0.0395	1	t
0.0412	1	t
0.0412	1	t
0.0432	1	t
0.0432	1	t
0.0539	1	t
0.0539	1	t
0.0539	1	t
0.217	1	t
0.217	1	t
0.221	1	t
0.221	1	t
0.224	1	t
0.224	1	t
0.37	1	t
0.37	1	t
0.373	1	t
0.373	1	t
0.373	1	t
0.373	1	t
0.378	1	t
0.378	1	t
0.378	1	t
0.378	1	t
0.382	1	t
0.382	1	t
0.546	1	t
0.546	1	t
0.55	1	t
0.55	1	t
0.553	1	t
0.553	1	t
0.726	1	t
0.726	1	t
0.731	1	t
0.731	1	t
0.731	1	t
0.731	1	t
0.736	1	t
0.736	1	t
0.736	1	t
0.736	1	t
0.824	1	t
0.824	1	t
0.857	1	t
0.857	1	t
0.857	1	t
0.864	1	t
0.864	1	t
0.874	1	t
0.874	1	t
0.984	1	t
0.984	1	t
0.984	1	t
0.984	1	t
0.984	1	t
0.984	1	t
0.984	1	t
0.984	1	t
0.989	1	t
0.989	1	t
1.03	1	t
1.1	1	t
1.1	1	t
1.1	1	t
1.1	1	t
1.1	1	t
1.1	1	t
1.1	1	t
1.1	1	t
1.1	1	t
1.1	1	t
1.1	1	t
1.21	1	t
1.22	1	t
1.22	1	t
1.22	1	t
1.23	1	t
1.23	1	t
1.31	1	t
1.31	1	t
1.31	1	t
1.31	1	t
1.31	1	t
1.32	1	t
1.32	1	t
1.32	1	t
1.32	1	t
1.32	1	t
1.44	1	t
1.44	1	t
1.45	1	t
1.45	1	t
1.45	1	t
1.45	1	t
1.45	1	t
1.45	1	t
1.52	1	t
1.52	1	t
1.52	1	t
1.52	1	t
1.52	1	t
1.52	1	t
1.52	1	t
1.52	1	t
1.52	1	t
1.52	1	t
1.52	1	t
1.52	1	t
1.54	1	t
1.54	1	t
1.56	1	t
1.56	1	t
1.56	1	t
1.56	1	t
1.72	1	t
1.74	1	t
1.74	1	t
1.74	1	t
1.74	1	t
1.74	1	t
1.74	1	t
1.75	1	t
1.75	1	t
1.75	1	t
1.8	1	t
1.81	1	t
1.82	1	t
1.82	1	t
1.82	1	t
1.83	1	t
1.91	1	t
1.91	1	t
1.91	1	t
1.92	1	t
1.92	1	t
1.92	1	t
1.92	1	t
1.92	1	t
1.92	1	t
1.92	1	t
1.92	1	t
1.93	1	t
2.02	1	t
2.02	1	t
2.02	1	t
2.03	1	t
2.03	1	t
2.03	1	t
2.03	1	t
2.03	1	t
2.03	1	t
2.07	1	t
2.07	1	t
2.07	1	t
2.11	1	t
2.11	1	t
2.11	1	t
2.11	1	t
2.3	1	t
2.31	1	t
2.31	1	t
2.31	1	t
2.31	1	t
2.31	1	t
2.31	1	t
2.32	1	t
2.32	1	t
2.32	1	t
2.32	1	t
2.36	1	t
2.36	1	t
2.36	1	t
2.36	1	t
2.36	1	t
2.36	1	t
2.45	1	t
2.45	1	t
2.48	1	t
2.48	1	t
2.48	1	t
2.48	1	t
2.48	1	t
2.48	1	t
2.48	1	t
2.48	1	t
2.48	1	t
2.48	1	t
2.55	1	t
2.56	1	t
2.56	1	t
2.56	1	t
2.56	1	t
2.57	1	t
2.63	1	t
2.64	1	t
2.66	1	t
2.66	1	t
2.66	1	t
2.69	1	t
2.69	1	t
2.7	1	t
2.71	1	t
2.77	1	t
2.77	1	t
2.77	1	t
2.77	1	t
2.77	1	t
2.77	1	t
2.77	1	t
2.77	1	t
2.77	1	t
2.77	1	t
2.78	1	t
2.78	1	t
2.78	1	t
2.93	1	t
2.98	1	t
2.99	1	t
3	1	t
3.03	1	t
3.03	1	t
3.03	1	t
3.04	1	t
3.04	1	t
3.04	1	t
3.04	1	t
3.04	1	t
3.04	1	t
3.04	1	t
3.07	1	t
3.2	1	t
3.2	1	t
3.27	1	t
3.27	1	t
3.27	1	t
3.27	1	t
3.27	1	t
3.27	1	t
3.27	1	t
3.27	1	t
3.27	1	t
3.27	1	t
3.27	1	t
3.27	1	t
3.27	1	t
3.27	1	t
3.28	1	t
3.48	1	t
3.48	1	t
3.48	1	t
3.48	1	t
3.49	1	t
3.65	1	t
3.65	1	t
3.65	1	t
3.66	1	t
3.66	1	t
3.66	1	t
3.66	1	t
3.66	1	t
3.66	1	t
3.87	1	t
3.99	1	t
4	1	t
4	1	t
4.01	1	t
4.03	1	t
4.03	1	t
4.03	1	t
4.03	1	t
4.11	1	t
4.11	1	t
4.11	1	t
4.11	1	t
4.11	1	t
4.11	1	t
4.11	1	t
4.11	1	t
4.11	1	t
4.11	1	t
4.11	1	t
4.11	1	t
4.39	1	t
4.4	1	t
4.41	1	t
4.52	1	t
4.52	1	t
4.53	1	t
4.53	1	t
4.86	1	t
4.87	1	t
4.88	1	t
4.94	1	t
4.95	1	t
4.95	1	t
0.0163	0	t
0.02405	0	t
0.03465	0	t
0.04625	0	t
0.0557	0	t
0.0629	0	t
0.0736	0	t
0.0844	0	t
0.09155	0	t
0.1025	0	t
0.1105	0	t
0.1205	0	t
0.132	0	t
0.141	0	t
0.149	0	t
0.1595	0	t
0.167	0	t
0.1775	0	t
0.188	0	t
0.1995	0	t
0.206	0	t
0.2135	0	t
0.2265	0	t
0.235	0	t
0.2455	0	t
0.253	0	t
0.2635	0	t
0.274	0	t
0.2815	0	t
0.2945	0	t
0.302	0	t
0.31	0	t
0.321	0	t
0.3465	0	t
0.3465	0	t
0.3465	0	t
0.3465	0	t
0.3685	0	t
0.38	0	t
0.3885	0	t
0.396	0	t
0.407	0	t
0.4175	0	t
0.4245	0	t
0.4355	0	t
0.446	0	t
0.4535	0	t
0.462	0	t
0.475	0	t
0.482	0	t
0.493	0	t
0.525	0	t
0.548	0	t
0.575	0	t
0.5965	0	t
0.6215	0	t
0.647	0	t
0.668	0	t
0.6935	0	t
0.7155	0	t
0.7425	0	t
0.765	0	t
0.79	0	t
0.815	0	t
0.8405	0	t
0.862	0	t
0.887	0	t
0.908	0	t
0.9335	0	t
0.9615	0	t
0.9765	0	t
1.0095	0	t
1.075	0	t
1.075	0	t
1.105	0	t
1.125	0	t
1.155	0	t
1.175	0	t
1.205	0	t
1.225	0	t
1.255	0	t
1.28	0	t
1.305	0	t
1.325	0	t
1.355	0	t
1.375	0	t
1.405	0	t
1.425	0	t
1.455	0	t
1.475	0	t
1.53	0	t
1.545	0	t
1.565	0	t
1.595	0	t
1.615	0	t
1.635	0	t
1.655	0	t
1.685	0	t
1.705	0	t
1.73	0	t
1.745	0	t
1.775	0	t
1.795	0	t
1.815	0	t
1.845	0	t
1.865	0	t
1.885	0	t
1.905	0	t
1.935	0	t
1.955	0	t
1.975	0	t
2.015	0	t
2.025	0	t
2.05	0	t
2.05	0	t
2.05	0	t
2.05	0	t
2.075	0	t
2.1	0	t
2.1	0	t
2.115	0	t
2.185	0	t
2.185	0	t
2.185	0	t
2.185	0	t
2.185	0	t
2.185	0	t
2.185	0	t
2.185	0	t
2.185	0	t
2.185	0	t
2.185	0	t
2.185	0	t
2.265	0	t
2.275	0	t
2.285	0	t
2.295	0	t
2.305	0	t
2.315	0	t
2.325	0	t
2.345	0	t
2.355	0	t
2.365	0	t
2.375	0	t
2.385	0	t
2.395	0	t
2.405	0	t
2.425	0	t
2.435	0	t
2.445	0	t
2.465	0	t
2.465	0	t
2.465	0	t
2.485	0	t
2.505	0	t
2.515	0	t
2.525	0	t
2.535	0	t
2.545	0	t
2.545	0	t
2.555	0	t
2.565	0	t
2.575	0	t
2.585	0	t
2.585	0	t
2.595	0	t
2.605	0	t
2.615	0	t
2.625	0	t
2.625	0	t
2.635	0	t
2.65	0	t
2.65	0	t
2.665	0	t
2.665	0	t
2.675	0	t
2.685	0	t
2.695	0	t
2.705	0	t
2.705	0	t
2.715	0	t
2.725	0	t
2.735	0	t
2.745	0	t
2.745	0	t
2.755	0	t
2.765	0	t
2.775	0	t
2.785	0	t
2.795	0	t
2.795	0	t
2.805	0	t
2.815	0	t
2.825	0	t
2.835	0	t
2.835	0	t
2.845	0	t
2.855	0	t
2.865	0	t
2.875	0	t
2.875	0	t
2.885	0	t
2.895	0	t
2.905	0	t
2.92	0	t
2.92	0	t
2.92	0	t
2.935	0	t
2.945	0	t
2.955	0	t
2.955	0	t
2.965	0	t
2.975	0	t
2.985	0	t
2.995	0	t
3.005	0	t
3.005	0	t
3.015	0	t
3.015	0	t
3.025	0	t
3.025	0	t
3.025	0	t
3.035	0	t
3.035	0	t
3.055	0	t
3.055	0	t
3.055	0	t
3.055	0	t
3.055	0	t
3.055	0	t
3.055	0	t
3.055	0	t
3.075	0	t
3.075	0	t
3.085	0	t
3.085	0	t
3.095	0	t
3.095	0	t
3.095	0	t
3.105	0	t
3.105	0	t
3.115	0	t
3.115	0	t
3.115	0	t
3.125	0	t
3.125	0	t
3.135	0	t
3.135	0	t
3.135	0	t
3.145	0	t
3.145	0	t
3.155	0	t
3.155	0	t
3.155	0	t
3.18	0	t
3.18	0	t
3.18	0	t
3.18	0	t
3.18	0	t
3.18	0	t
3.18	0	t
3.18	0	t
3.18	0	t
3.205	0	t
3.205	0	t
3.205	0	t
3.215	0	t
3.215	0	t
3.225	0	t
3.225	0	t
3.225	0	t
3.235	0	t
3.235	0	t
3.245	0	t
3.245	0	t
3.245	0	t
3.26	0	t
3.26	0	t
3.26	0	t
3.26	0	t
3.275	0	t
3.275	0	t
3.275	0	t
3.285	0	t
3.285	0	t
3.295	0	t
3.295	0	t
3.295	0	t
3.305	0	t
3.305	0	t
3.315	0	t
3.315	0	t
3.315	0	t
3.325	0	t
3.325	0	t
3.335	0	t
3.335	0	t
3.345	0	t
3.345	0	t
3.345	0	t
3.355	0	t
3.355	0	t
3.365	0	t
3.365	0	t
3.365	0	t
3.375	0	t
3.375	0	t
3.385	0	t
3.385	0	t
3.385	0	t
3.395	0	t
3.395	0	t
3.405	0	t
3.405	0	t
3.405	0	t
3.415	0	t
3.415	0	t
3.425	0	t
3.425	0	t
3.435	0	t
3.435	0	t
3.435	0	t
3.445	0	t
3.445	0	t
3.455	0	t
3.455	0	t
3.455	0	t
3.465	0	t
3.465	0	t
3.475	0	t
3.475	0	t
3.475	0	t
3.485	0	t
3.485	0	t
3.495	0	t
3.495	0	t
3.505	0	t
3.505	0	t
3.505	0	t
3.505	0	t
3.515	0	t
3.515	0	t
3.515	0	t
3.515	0	t
3.515	0	t
3.525	0	t
3.525	0	t
3.525	0	t
3.525	0	t
3.525	0	t
3.535	0	t
3.535	0	t
3.535	0	t
3.535	0	t
3.535	0	t
3.545	0	t
3.545	0	t
3.545	0	t
3.545	0	t
3.545	0	t
3.555	0	t
3.555	0	t
3.555	0	t
3.555	0	t
3.555	0	t
3.565	0	t
3.565	0	t
3.565	0	t
3.565	0	t
3.565	0	t
3.575	0	t
3.575	0	t
3.575	0	t
3.575	0	t
3.575	0	t
3.585	0	t
3.585	0	t
3.585	0	t
3.585	0	t
3.585	0	t
3.595	0	t
3.595	0	t
3.595	0	t
3.595	0	t
3.595	0	t
3.605	0	t
3.605	0	t
3.605	0	t
3.605	0	t
3.605	0	t
3.615	0	t
3.615	0	t
3.615	0	t
3.615	0	t
3.615	0	t
3.625	0	t
3.625	0	t
3.625	0	t
3.625	0	t
3.625	0	t
3.635	0	t
3.635	0	t
3.635	0	t
3.635	0	t
3.635	0	t
3.645	0	t
3.645	0	t
3.645	0	t
3.645	0	t
3.645	0	t
3.655	0	t
3.655	0	t
3.655	0	t
3.655	0	t
3.655	0	t
3.665	0	t
3.665	0	t
3.665	0	t
3.665	0	t
3.675	0	t
3.675	0	t
3.675	0	t
3.675	0	t
3.675	0	t
3.685	0	t
3.685	0	t
3.685	0	t
3.685	0	t
3.685	0	t
3.695	0	t
3.695	0	t
3.695	0	t
3.695	0	t
3.695	0	t
3.705	0	t
3.705	0	t
3.705	0	t
3.705	0	t
3.705	0	t
3.715	0	t
3.715	0	t
3.715	0	t
3.715	0	t
3.715	0	t
3.725	0	t
3.725	0	t
3.725	0	t
3.725	0	t
3.725	0	t
3.735	0	t
3.735	0	t
3.735	0	t
3.735	0	t
3.735	0	t
3.745	0	t
3.745	0	t
3.745	0	t
3.745	0	t
3.745	0	t
3.755	0	t
3.755	0	t
3.755	0	t
3.755	0	t
3.755	0	t
3.765	0	t
3.765	0	t
3.765	0	t
3.765	0	t
3.765	0	t
3.775	0	t
3.775	0	t
3.775	0	t
3.775	0	t
3.775	0	t
3.785	0	t
3.785	0	t
3.785	0	t
3.785	0	t
3.785	0	t
3.795	0	t
3.795	0	t
3.795	0	t
3.795	0	t
3.795	0	t
3.805	0	t
3.805	0	t
3.805	0	t
3.805	0	t
3.805	0	t
3.815	0	t
3.815	0	t
3.815	0	t
3.815	0	t
3.815	0	t
3.825	0	t
3.825	0	t
3.825	0	t
3.825	0	t
3.825	0	t
3.835	0	t
3.835	0	t
3.835	0	t
3.835	0	t
3.845	0	t
3.845	0	t
3.845	0	t
3.845	0	t
3.845	0	t
3.86	0	t
3.86	0	t
3.86	0	t
3.86	0	t
3.86	0	t
3.86	0	t
3.86	0	t
3.86	0	t
3.86	0	t
3.86	0	t
3.875	0	t
3.875	0	t
3.875	0	t
3.875	0	t
3.875	0	t
3.885	0	t
3.885	0	t
3.885	0	t
3.885	0	t
3.885	0	t
3.895	0	t
3.895	0	t
3.895	0	t
3.895	0	t
3.895	0	t
3.905	0	t
3.905	0	t
3.905	0	t
3.905	0	t
3.905	0	t
3.915	0	t
3.915	0	t
3.915	0	t
3.915	0	t
3.915	0	t
3.925	0	t
3.925	0	t
3.925	0	t
3.925	0	t
3.925	0	t
3.935	0	t
3.935	0	t
3.935	0	t
3.935	0	t
3.935	0	t
3.945	0	t
3.945	0	t
3.945	0	t
3.945	0	t
3.945	0	t
3.955	0	t
3.955	0	t
3.955	0	t
3.955	0	t
3.955	0	t
3.965	0	t
3.965	0	t
3.965	0	t
3.965	0	t
3.965	0	t
3.975	0	t
3.975	0	t
3.975	0	t
3.975	0	t
3.975	0	t
3.985	0	t
3.985	0	t
3.985	0	t
3.985	0	t
3.985	0	t
3.995	0	t
3.995	0	t
3.995	0	t
3.995	0	t
4.005	0	t
4.005	0	t
4.005	0	t
4.005	0	t
4.005	0	t
4.005	0	t
4.005	0	t
4.02	0	t
4.02	0	t
4.02	0	t
4.02	0	t
4.02	0	t
4.02	0	t
4.02	0	t
4.02	0	t
4.02	0	t
4.02	0	t
4.02	0	t
4.02	0	t
4.02	0	t
4.02	0	t
4.035	0	t
4.035	0	t
4.035	0	t
4.035	0	t
4.035	0	t
4.035	0	t
4.035	0	t
4.045	0	t
4.045	0	t
4.045	0	t
4.045	0	t
4.045	0	t
4.045	0	t
4.045	0	t
4.055	0	t
4.055	0	t
4.055	0	t
4.055	0	t
4.055	0	t
4.055	0	t
4.055	0	t
4.065	0	t
4.065	0	t
4.065	0	t
4.065	0	t
4.065	0	t
4.065	0	t
4.065	0	t
4.075	0	t
4.075	0	t
4.075	0	t
4.075	0	t
4.075	0	t
4.075	0	t
4.075	0	t
4.085	0	t
4.085	0	t
4.085	0	t
4.085	0	t
4.085	0	t
4.085	0	t
4.085	0	t
4.1	0	t
4.1	0	t
4.1	0	t
4.1	0	t
4.1	0	t
4.1	0	t
4.1	0	t
4.1	0	t
4.1	0	t
4.1	0	t
4.1	0	t
4.1	0	t
4.1	0	t
4.1	0	t
4.1	0	t
4.115	0	t
4.115	0	t
4.115	0	t
4.115	0	t
4.115	0	t
4.115	0	t
4.115	0	t
4.125	0	t
4.125	0	t
4.125	0	t
4.125	0	t
4.125	0	t
4.125	0	t
4.125	0	t
4.135	0	t
4.135	0	t
4.135	0	t
4.135	0	t
4.135	0	t
4.135	0	t
4.135	0	t
4.145	0	t
4.145	0	t
4.145	0	t
4.145	0	t
4.145	0	t
4.145	0	t
4.145	0	t
4.155	0	t
4.155	0	t
4.155	0	t
4.155	0	t
4.155	0	t
4.155	0	t
4.155	0	t
4.165	0	t
4.165	0	t
4.165	0	t
4.165	0	t
4.165	0	t
4.165	0	t
4.165	0	t
4.175	0	t
4.175	0	t
4.175	0	t
4.175	0	t
4.175	0	t
4.175	0	t
4.175	0	t
4.185	0	t
4.185	0	t
4.185	0	t
4.185	0	t
4.185	0	t
4.185	0	t
4.185	0	t
4.195	0	t
4.195	0	t
4.195	0	t
4.195	0	t
4.195	0	t
4.195	0	t
4.195	0	t
4.195	0	t
4.205	0	t
4.205	0	t
4.205	0	t
4.205	0	t
4.205	0	t
4.205	0	t
4.205	0	t
4.215	0	t
4.215	0	t
4.215	0	t
4.215	0	t
4.215	0	t
4.215	0	t
4.215	0	t
4.225	0	t
4.225	0	t
4.225	0	t
4.225	0	t
4.225	0	t
4.225	0	t
4.225	0	t
4.235	0	t
4.235	0	t
4.235	0	t
4.235	0	t
4.235	0	t
4.235	0	t
4.235	0	t
4.245	0	t
4.245	0	t
4.245	0	t
4.245	0	t
4.245	0	t
4.245	0	t
4.245	0	t
4.255	0	t
4.255	0	t
4.255	0	t
4.255	0	t
4.255	0	t
4.255	0	t
4.255	0	t
4.265	0	t
4.265	0	t
4.265	0	t
4.265	0	t
4.265	0	t
4.265	0	t
4.265	0	t
4.275	0	t
4.275	0	t
4.275	0	t
4.275	0	t
4.275	0	t
4.275	0	t
4.275	0	t
4.285	0	t
4.285	0	t
4.285	0	t
4.285	0	t
4.285	0	t
4.285	0	t
4.285	0	t
4.295	0	t
4.295	0	t
4.295	0	t
4.295	0	t
4.295	0	t
4.295	0	t
4.295	0	t
4.295	0	t
4.305	0	t
4.305	0	t
4.305	0	t
4.305	0	t
4.305	0	t
4.305	0	t
4.305	0	t
4.315	0	t
4.315	0	t
4.315	0	t
4.315	0	t
4.315	0	t
4.315	0	t
4.315	0	t
4.325	0	t
4.325	0	t
4.325	0	t
4.325	0	t
4.325	0	t
4.325	0	t
4.325	0	t
4.335	0	t
4.335	0	t
4.335	0	t
4.335	0	t
4.335	0	t
4.335	0	t
4.335	0	t
4.345	0	t
4.345	0	t
4.345	0	t
4.345	0	t
4.345	0	t
4.345	0	t
4.345	0	t
4.355	0	t
4.355	0	t
4.355	0	t
4.355	0	t
4.355	0	t
4.355	0	t
4.355	0	t
4.365	0	t
4.365	0	t
4.365	0	t
4.365	0	t
4.365	0	t
4.365	0	t
4.365	0	t
4.375	0	t
4.375	0	t
4.375	0	t
4.375	0	t
4.375	0	t
4.375	0	t
4.375	0	t
4.385	0	t
4.385	0	t
4.385	0	t
4.385	0	t
4.385	0	t
4.385	0	t
4.385	0	t
4.395	0	t
4.395	0	t
4.395	0	t
4.395	0	t
4.395	0	t
4.395	0	t
4.395	0	t
4.395	0	t
4.405	0	t
4.405	0	t
4.405	0	t
4.405	0	t
4.405	0	t
4.405	0	t
4.405	0	t
4.415	0	t
4.415	0	t
4.415	0	t
4.415	0	t
4.415	0	t
4.415	0	t
4.415	0	t
4.425	0	t
4.425	0	t
4.425	0	t
4.425	0	t
4.425	0	t
4.425	0	t
4.425	0	t
4.435	0	t
4.435	0	t
4.435	0	t
4.435	0	t
4.435	0	t
4.435	0	t
4.435	0	t
4.445	0	t
4.445	0	t
4.445	0	t
4.445	0	t
4.445	0	t
4.445	0	t
4.445	0	t
4.455	0	t
4.455	0	t
4.455	0	t
4.455	0	t
4.455	0	t
4.455	0	t
4.455	0	t
4.465	0	t
4.465	0	t
4.465	0	t
4.465	0	t
4.465	0	t
4.465	0	t
4.465	0	t
4.475	0	t
4.475	0	t
4.475	0	t
4.475	0	t
4.475	0	t
4.475	0	t
4.475	0	t
4.485	0	t
4.485	0	t
4.485	0	t
4.485	0	t
4.485	0	t
4.485	0	t
4.485	0	t
4.495	0	t
4.495	0	t
4.495	0	t
4.495	0	t
4.495	0	t
4.495	0	t
4.495	0	t
4.505	0	t
4.505	0	t
4.505	0	t
4.505	0	t
4.505	0	t
4.505	0	t
4.505	0	t
4.505	0	t
4.515	0	t
4.515	0	t
4.515	0	t
4.515	0	t
4.515	0	t
4.515	0	t
4.515	0	t
4.515	0	t
4.525	0	t
4.525	0	t
4.525	0	t
4.525	0	t
4.525	0	t
4.525	0	t
4.525	0	t
4.525	0	t
4.535	0	t
4.535	0	t
4.535	0	t
4.535	0	t
4.535	0	t
4.535	0	t
4.535	0	t
4.535	0	t
4.535	0	t
4.545	0	t
4.545	0	t
4.545	0	t
4.545	0	t
4.545	0	t
4.545	0	t
4.545	0	t
4.545	0	t
4.555	0	t
4.555	0	t
4.555	0	t
4.555	0	t
4.555	0	t
4.555	0	t
4.555	0	t
4.555	0	t
4.565	0	t
4.565	0	t
4.565	0	t
4.565	0	t
4.565	0	t
4.565	0	t
4.565	0	t
4.565	0	t
4.575	0	t
4.575	0	t
4.575	0	t
4.575	0	t
4.575	0	t
4.575	0	t
4.575	0	t
4.575	0	t
4.575	0	t
4.585	0	t
4.585	0	t
4.585	0	t
4.585	0	t
4.585	0	t
4.585	0	t
4.585	0	t
4.585	0	t
4.595	0	t
4.595	0	t
4.595	0	t
4.595	0	t
4.595	0	t
4.595	0	t
4.595	0	t
4.595	0	t
4.605	0	t
4.605	0	t
4.605	0	t
4.605	0	t
4.605	0	t
4.605	0	t
4.605	0	t
4.605	0	t
4.615	0	t
4.615	0	t
4.615	0	t
4.615	0	t
4.615	0	t
4.615	0	t
4.615	0	t
4.615	0	t
4.615	0	t
4.625	0	t
4.625	0	t
4.625	0	t
4.625	0	t
4.625	0	t
4.625	0	t
4.625	0	t
4.625	0	t
4.635	0	t
4.635	0	t
4.635	0	t
4.635	0	t
4.635	0	t
4.635	0	t
4.635	0	t
4.635	0	t
4.645	0	t
4.645	0	t
4.645	0	t
4.645	0	t
4.645	0	t
4.645	0	t
4.645	0	t
4.645	0	t
4.655	0	t
4.655	0	t
4.655	0	t
4.655	0	t
4.655	0	t
4.655	0	t
4.655	0	t
4.655	0	t
4.655	0	t
4.665	0	t
4.665	0	t
4.665	0	t
4.665	0	t
4.665	0	t
4.665	0	t
4.665	0	t
4.665	0	t
4.675	0	t
4.675	0	t
4.675	0	t
4.675	0	t
4.675	0	t
4.675	0	t
4.675	0	t
4.675	0	t
4.685	0	t
4.685	0	t
4.685	0	t
4.685	0	t
4.685	0	t
4.685	0	t
4.685	0	t
4.685	0	t
4.695	0	t
4.695	0	t
4.695	0	t
4.695	0	t
4.695	0	t
4.695	0	t
4.695	0	t
4.695	0	t
4.695	0	t
4.705	0	t
4.705	0	t
4.705	0	t
4.705	0	t
4.705	0	t
4.705	0	t
4.705	0	t
4.705	0	t
4.715	0	t
4.715	0	t
4.715	0	t
4.715	0	t
4.715	0	t
4.715	0	t
4.715	0	t
4.715	0	t
4.725	0	t
4.725	0	t
4.725	0	t
4.725	0	t
4.725	0	t
4.725	0	t
4.725	0	t
4.725	0	t
4.735	0	t
4.735	0	t
4.735	0	t
4.735	0	t
4.735	0	t
4.735	0	t
4.735	0	t
4.735	0	t
4.735	0	t
4.745	0	t
4.745	0	t
4.745	0	t
4.745	0	t
4.745	0	t
4.745	0	t
4.745	0	t
4.745	0	t
4.755	0	t
4.755	0	t
4.755	0	t
4.755	0	t
4.755	0	t
4.755	0	t
4.755	0	t
4.755	0	t
4.765	0	t
4.765	0	t
4.765	0	t
4.765	0	t
4.765	0	t
4.765	0	t
4.765	0	t
4.765	0	t
4.765	0	t
4.775	0	t
4.775	0	t
4.775	0	t
4.775	0	t
4.775	0	t
4.775	0	t
4.775	0	t
4.775	0	t
4.785	0	t
4.785	0	t
4.785	0	t
4.785	0	t
4.785	0	t
4.785	0	t
4.785	0	t
4.785	0	t
4.795	0	t
4.795	0	t
4.795	0	t
4.795	0	t
4.795	0	t
4.795	0	t
4.795	0	t
4.795	0	t
4.805	0	t
4.805	0	t
4.805	0	t
4.805	0	t
4.805	0	t
4.805	0	t
4.805	0	t
4.805	0	t
4.805	0	t
4.815	0	t
4.815	0	t
4.815	0	t
4.815	0	t
4.815	0	t
4.815	0	t
4.815	0	t
4.815	0	t
4.825	0	t
4.825	0	t
4.825	0	t
4.825	0	t
4.825	0	t
4.825	0	t
4.825	0	t
4.825	0	t
4.835	0	t
4.835	0	t
4.835	0	t
4.835	0	t
4.835	0	t
4.835	0	t
4.835	0	t
4.835	0	t
4.845	0	t
4.845	0	t
4.845	0	t
4.845	0	t
4.845	0	t
4.845	0	t
4.845	0	t
4.845	0	t
4.845	0	t
4.855	0	t
4.855	0	t
4.855	0	t
4.855	0	t
4.855	0	t
4.855	0	t
4.855	0	t
4.855	0	t
4.865	0	t
4.865	0	t
4.865	0	t
4.865	0	t
4.865	0	t
4.865	0	t
4.865	0	t
4.865	0	t
4.875	0	t
4.875	0	t
4.875	0	t
4.875	0	t
4.875	0	t
4.875	0	t
4.875	0	t
4.875	0	t
4.885	0	t
4.885	0	t
4.885	0	t
4.885	0	t
4.885	0	t
4.885	0	t
4.885	0	t
4.885	0	t
4.885	0	t
4.895	0	t
4.895	0	t
4.895	0	t
4.895	0	t
4.895	0	t
4.895	0	t
4.895	0	t
4.895	0	t
4.905	0	t
4.905	0	t
4.905	0	t
4.905	0	t
4.905	0	t
4.905	0	t
4.905	0	t
4.905	0	t
4.915	0	t
4.915	0	t
4.915	0	t
4.915	0	t
4.915	0	t
4.915	0	t
4.915	0	t
4.915	0	t
4.925	0	t
4.925	0	t
4.925	0	t
4.925	0	t
4.925	0	t
4.925	0	t
4.925	0	t
4.925	0	t
4.925	0	t
4.935	0	t
4.935	0	t
4.935	0	t
4.935	0	t
4.935	0	t
4.935	0	t
4.935	0	t
4.935	0	t
4.945	0	t
4.945	0	t
4.945	0	t
4.945	0	t
4.945	0	t
4.945	0	t
4.945	0	t
4.945	0	t
4.955	0	t
4.955	0	t
4.955	0	t
4.955	0	t
4.955	0	t
4.955	0	t
4.955	0	t
4.955	0	t
4.965	0	t
4.965	0	t
4.965	0	t
4.965	0	t
4.965	0	t
4.965	0	t
4.965	0	t
4.965	0	t
4.965	0	t
4.975	0	t
4.975	0	t
4.975	0	t
4.975	0	t
4.975	0	t
4.975	0	t
4.975	0	t
4.975	0	t
4.985	0	t
4.985	0	t
4.985	0	t
4.985	0	t
4.985	0	t
4.985	0	t
4.985	0	t
4.985	0	t
5	0	t
5	0	t
5	0	t
5	0	t
5	0	t
5	0	t
5	0	t
5	0	t
5	0	t
5	0	t
5	0	t
5	0	t
5	0	t
5	0	t
5	0	t
5	0	t
5	0	t
5	0	t
5	0	t
5	0	t
5	0	t
5	0	t
5	0	t
5	0	t
5	0	t
5	0	t
5	0	t
5	0	t
5	0	t
5	0	t
5	0	t
5	0	t
5	0	t
5	0	t
5	0	t
5	0	t
5	0	t
5	0	t
5	0	t
5	0	t
5	0	t
5	0	t
5	0	t
5	0	t
5	0	t
5	0	t
5	0	t
5	0	t
5	0	t
5	0	t
5	0	t
5	0	t
5	0	t
5	0	t
5	0	t
5	0	t
5	0	t
5	0	t
5	0	t
5	0	t
5	0	t
5	0	t
5	0	t
5	0	t
5	0	t
5	0	t
5	0	t
5	0	t
5	0	t
5	0	t
5	0	t
5	0	t
5	0	t
5	0	t
5	0	t
5	0	t
5	0	t
5	0	t
5	0	t
5	0	t
5	0	t
5	0	t
5	0	t
5	0	t
5	0	t
5	0	t
5	0	t
5	0	t
5	0	t
5	0	t
5	0	t
5	0	t
5	0	t
5	0	t
5	0	t
5	0	t
5	0	t
5	0	t
5	0	t
5	0	t
5	0	t
5	0	t
5	0	t
5	0	t
5	0	t
5	0	t
5	0	t
5	0	t
5	0	t
5	0	t
5	0	t
5	0	t
5	0	t
5	0	t
5	0	t
5	0	t
5	0	t
5	0	t
5	0	t
5	0	t
5	0	t
5	0	t
5	0	t
5	0	t
5	0	t
5	0	t
5	0	t
5	0	t
5	0	t
5	0	t
5	0	t
5	0	t
5	0	t
5	0	t
5	0	t
5	0	t
5	0	t
5	0	t
5	0	t
5	0	t
5	0	t
5	0	t
5	0	t
5	0	t
5	0	t
5	0	t
5	0	t
5	0	t
5	0	t
5	0	t
5	0	t
5	0	t
5	0	t
5	0	t
5	0	t
5	0	t
5	0	t
5	0	t
5	0	t
5	0	t
5	0	t
5	0	t
5	0	t
5	0	t
5	0	t
5	0	t
5	0	t
5	0	t
5	0	t
5	0	t
5	0	t
5	0	t
5	0	t
5	0	t
5	0	t
5	0	t
5	0	t
5	0	t
5	0	t
5	0	t
5	0	t
5	0	t
5	0	t
5	0	t
5	0	t
5	0	t
5	0	t
5	0	t
5	0	t
5	0	t
5	0	t
5	0	t
5	0	t
5	0	t
5	0	t
5	0	t
5	0	t
5	0	t
5	0	t
5	0	t
5	0	t
5	0	t
5	0	t
5	0	t
5	0	t
5	0	t
5	0	t
5	0	t
5	0	t
5	0	t
5	0	t
5	0	t
5	0	t
5	0	t
5	0	t
5	0	t
5	0	t
5	0	t
5	0	t
5	0	t
5	0	t
5	0	t
5	0	t
5	0	t
5	0	t
5	0	t
5	0	t
5	0	t
5	0	t
5	0	t
5	0	t
5	0	t
5	0	t
5	0	t
5	0	t
5	0	t
5	0	t
5	0	t
5	0	t
5	0	t
5	0	t
5	0	t
5	0	t
5	0	t
5	0	t
5	0	t
5	0	t
5	0	t
5	0	t
5	0	t
5	0	t
5	0	t
5	0	t
5	0	t
5	0	t
5	0	t
5	0	t
5	0	t
5	0	t
5	0	t
5	0	t
5	0	t
5	0	t
5	0	t
5	0	t
5	0	t
5	0	t
5	0	t
5	0	t
5	0	t
5	0	t
5	0	t
5	0	t
5	0	t
5	0	t
5	0	t
5	0	t
5	0	t
5	0	t
5	0	t
5	0	t
5	0	t
5	0	t
5	0	t
5	0	t
5	0	t
5	0	t
5	0	t
5	0	t
5	0	t
5	0	t
5	0	t
5	0	t
5	0	t
5	0	t
5	0	t
5	0	t
5	0	t
5	0	t
5	0	t
5	0	t
5	0	t
5	0	t
5	0	t
5	0	t
5	0	t
5	0	t
5	0	t
5	0	t
5	0	t
5	0	t
5	0	t
5	0	t
5	0	t
5	0	t
5	0	t
5	0	t
5	0	t
5	0	t
5	0	t
5	0	t
5	0	t
5	0	t
5	0	t
5	0	t
5	0	t
5	0	t
5	0	t
5	0	t
5	0	t
5	0	t
5	0	t
5	0	t
5	0	t
5	0	t
5	0	t
5	0	t
5	0	t
5	0	t
5	0	t
5	0	t
5	0	t
5	0	t
5	0	t
5	0	t
5	0	t
5	0	t
5	0	t
5	0	t
5	0	t
5	0	t
5	0	t
5	0	t
5	0	t
5	0	t
5	0	t
5	0	t
5	0	t
[truncated: 6,382 more rows]
