# Supplementary material for: Cancer patient survival can be parametrized to improve trial precision and reveal time-dependent therapeutic effects
Source: Nat Commun. 2022 Feb 15;13:873. doi: 10.1038/s41467-022-28410-9 (PMC8847344; doi:10.1038/s41467-022-28410-9)
Supplement: Supplementary file 4 — Supplementary Dataset 1 [file 41467_2022_28410_MOESM4_ESM.zip › Supplementary Data File 1/IPD files/E1199_2A.csv]

Time	Event	Arm
0.348	1	p3
0.408	1	p3
0.408	1	p3
0.408	1	p3
0.408	1	p3
0.484	1	p3
0.56	1	p3
0.56	1	p3
0.56	1	p3
0.56	1	p3
0.59	1	p3
0.59	1	p3
0.59	1	p3
0.59	1	p3
0.59	1	p3
0.65	1	p3
0.65	1	p3
0.65	1	p3
0.65	1	p3
0.65	1	p3
0.65	1	p3
0.711	1	p3
0.711	1	p3
0.711	1	p3
0.802	1	p3
0.802	1	p3
0.802	1	p3
0.802	1	p3
0.802	1	p3
0.832	1	p3
0.832	1	p3
0.832	1	p3
0.832	1	p3
0.832	1	p3
0.832	1	p3
0.907	1	p3
0.907	1	p3
0.907	1	p3
0.907	1	p3
0.907	1	p3
0.907	1	p3
0.907	1	p3
0.953	1	p3
0.953	1	p3
0.953	1	p3
0.953	1	p3
0.953	1	p3
0.953	1	p3
0.983	1	p3
0.983	1	p3
0.983	1	p3
1.03	1	p3
1.03	1	p3
1.03	1	p3
1.03	1	p3
1.03	1	p3
1.09	1	p3
1.09	1	p3
1.09	1	p3
1.09	1	p3
1.09	1	p3
1.15	1	p3
1.15	1	p3
1.15	1	p3
1.15	1	p3
1.15	1	p3
1.24	1	p3
1.24	1	p3
1.24	1	p3
1.24	1	p3
1.24	1	p3
1.24	1	p3
1.24	1	p3
1.32	1	p3
1.32	1	p3
1.32	1	p3
1.32	1	p3
1.32	1	p3
1.32	1	p3
1.38	1	p3
1.38	1	p3
1.38	1	p3
1.38	1	p3
1.45	1	p3
1.45	1	p3
1.45	1	p3
1.45	1	p3
1.45	1	p3
1.45	1	p3
1.52	1	p3
1.52	1	p3
1.52	1	p3
1.52	1	p3
1.52	1	p3
1.52	1	p3
1.52	1	p3
1.52	1	p3
1.53	1	p3
1.54	1	p3
1.55	1	p3
1.56	1	p3
1.59	1	p3
1.59	1	p3
1.59	1	p3
1.6	1	p3
1.63	1	p3
1.63	1	p3
1.63	1	p3
1.65	1	p3
1.67	1	p3
1.7	1	p3
1.72	1	p3
1.72	1	p3
1.73	1	p3
1.75	1	p3
1.76	1	p3
1.79	1	p3
1.79	1	p3
1.79	1	p3
1.81	1	p3
1.83	1	p3
1.85	1	p3
1.89	1	p3
1.89	1	p3
1.89	1	p3
1.92	1	p3
1.92	1	p3
1.93	1	p3
1.95	1	p3
1.95	1	p3
1.97	1	p3
1.97	1	p3
1.98	1	p3
1.99	1	p3
1.99	1	p3
2	1	p3
2.02	1	p3
2.03	1	p3
2.03	1	p3
2.04	1	p3
2.04	1	p3
2.07	1	p3
2.07	1	p3
2.09	1	p3
2.09	1	p3
2.09	1	p3
2.1	1	p3
2.12	1	p3
2.14	1	p3
2.16	1	p3
2.17	1	p3
2.18	1	p3
2.19	1	p3
2.21	1	p3
2.23	1	p3
2.24	1	p3
2.24	1	p3
2.26	1	p3
2.29	1	p3
2.31	1	p3
2.32	1	p3
2.35	1	p3
2.35	1	p3
2.35	1	p3
2.38	1	p3
2.4	1	p3
2.4	1	p3
2.4	1	p3
2.42	1	p3
2.43	1	p3
2.46	1	p3
2.47	1	p3
2.49	1	p3
2.49	1	p3
2.52	1	p3
2.54	1	p3
2.56	1	p3
2.57	1	p3
2.61	1	p3
2.61	1	p3
2.64	1	p3
2.65	1	p3
2.68	1	p3
2.71	1	p3
2.73	1	p3
2.73	1	p3
2.76	1	p3
2.77	1	p3
2.79	1	p3
2.81	1	p3
2.86	1	p3
2.86	1	p3
2.88	1	p3
2.93	1	p3
2.97	1	p3
2.98	1	p3
3.01	1	p3
3.01	1	p3
3.02	1	p3
3.05	1	p3
3.08	1	p3
3.1	1	p3
3.12	1	p3
3.12	1	p3
3.16	1	p3
3.18	1	p3
3.21	1	p3
3.24	1	p3
3.26	1	p3
3.26	1	p3
3.29	1	p3
3.34	1	p3
3.34	1	p3
3.37	1	p3
3.38	1	p3
3.42	1	p3
3.42	1	p3
3.43	1	p3
3.45	1	p3
3.46	1	p3
3.48	1	p3
3.52	1	p3
3.52	1	p3
3.53	1	p3
3.57	1	p3
3.58	1	p3
3.6	1	p3
3.61	1	p3
3.64	1	p3
3.64	1	p3
3.68	1	p3
3.71	1	p3
3.75	1	p3
3.81	1	p3
3.82	1	p3
3.85	1	p3
3.85	1	p3
3.88	1	p3
3.89	1	p3
3.92	1	p3
3.97	1	p3
4.03	1	p3
4.05	1	p3
4.05	1	p3
4.08	1	p3
4.11	1	p3
4.14	1	p3
4.16	1	p3
4.18	1	p3
4.22	1	p3
4.26	1	p3
4.26	1	p3
4.3	1	p3
4.31	1	p3
4.33	1	p3
4.36	1	p3
4.4	1	p3
4.45	1	p3
4.45	1	p3
4.46	1	p3
4.49	1	p3
4.53	1	p3
4.54	1	p3
4.56	1	p3
4.57	1	p3
4.59	1	p3
4.59	1	p3
4.62	1	p3
4.65	1	p3
4.71	1	p3
4.75	1	p3
4.82	1	p3
4.87	1	p3
4.88	1	p3
4.88	1	p3
4.93	1	p3
4.96	1	p3
5	1	p3
5.02	1	p3
5.04	1	p3
5.11	1	p3
5.18	1	p3
5.22	1	p3
5.22	1	p3
5.25	1	p3
5.28	1	p3
5.3	1	p3
5.34	1	p3
5.38	1	p3
5.43	1	p3
5.47	1	p3
5.51	1	p3
5.56	1	p3
5.56	1	p3
5.59	1	p3
5.62	1	p3
5.64	1	p3
5.66	1	p3
5.72	1	p3
5.72	1	p3
5.76	1	p3
5.84	1	p3
5.9	1	p3
5.9	1	p3
5.93	1	p3
5.97	1	p3
6.01	1	p3
6.03	1	p3
6.06	1	p3
6.09	1	p3
6.13	1	p3
6.19	1	p3
6.24	1	p3
6.29	1	p3
6.29	1	p3
6.33	1	p3
6.35	1	p3
6.39	1	p3
6.39	1	p3
6.41	1	p3
6.44	1	p3
6.51	1	p3
6.64	1	p3
6.72	1	p3
6.76	1	p3
6.8	1	p3
6.88	1	p3
6.99	1	p3
6.99	1	p3
7.07	1	p3
7.08	1	p3
7.12	1	p3
7.17	1	p3
7.2	1	p3
7.21	1	p3
7.24	1	p3
7.32	1	p3
7.44	1	p3
7.52	1	p3
7.56	1	p3
7.6	1	p3
7.63	1	p3
7.67	1	p3
7.7	1	p3
7.74	1	p3
7.78	1	p3
7.87	1	p3
7.91	1	p3
7.93	1	p3
7.95	1	p3
7.99	1	p3
8.07	1	p3
8.09	1	p3
8.09	1	p3
8.14	1	p3
8.15	1	p3
8.18	1	p3
8.21	1	p3
8.24	1	p3
8.3	1	p3
8.35	1	p3
8.39	1	p3
8.41	1	p3
8.45	1	p3
8.49	1	p3
8.53	1	p3
8.59	1	p3
8.68	1	p3
8.73	1	p3
8.8	1	p3
8.8	1	p3
8.82	1	p3
8.83	1	p3
8.87	1	p3
8.91	1	p3
8.94	1	p3
9	1	p3
9.05	1	p3
9.1	1	p3
9.26	1	p3
9.36	1	p3
9.41	1	p3
9.44	1	p3
9.45	1	p3
9.47	1	p3
9.49	1	p3
9.52	1	p3
9.54	1	p3
9.58	1	p3
9.62	1	p3
9.65	1	p3
9.68	1	p3
9.71	1	p3
9.76	1	p3
9.87	1	p3
9.95	1	p3
10.1	1	p3
10.2	1	p3
10.2	1	p3
10.2	1	p3
10.3	1	p3
10.3	1	p3
10.3	1	p3
10.3	1	p3
10.4	1	p3
10.4	1	p3
10.4	1	p3
10.4	1	p3
10.5	1	p3
10.5	1	p3
10.5	1	p3
10.6	1	p3
10.6	1	p3
10.9	1	p3
11	1	p3
11	1	p3
11	1	p3
11.1	1	p3
11.1	1	p3
11.2	1	p3
11.3	1	p3
11.5	1	p3
11.5	1	p3
11.5	1	p3
11.6	1	p3
11.6	1	p3
11.7	1	p3
11.8	1	p3
11.8	1	p3
11.9	1	p3
11.9	1	p3
0.0605	0	p3
0.1515	0	p3
0.227	0	p3
0.31	0	p3
0.378	0	p3
0.446	0	p3
0.522	0	p3
0.62	0	p3
0.7565	0	p3
0.7565	0	p3
0.8695	0	p3
0.968	0	p3
1.06	0	p3
1.12	0	p3
1.195	0	p3
1.28	0	p3
1.35	0	p3
1.415	0	p3
1.485	0	p3
1.595	0	p3
1.685	0	p3
1.755	0	p3
1.835	0	p3
1.91	0	p3
2.035	0	p3
2.08	0	p3
2.115	0	p3
2.145	0	p3
2.185	0	p3
2.22	0	p3
2.255	0	p3
2.3	0	p3
2.34	0	p3
2.365	0	p3
2.405	0	p3
2.45	0	p3
2.485	0	p3
2.51	0	p3
2.555	0	p3
2.6	0	p3
2.63	0	p3
2.66	0	p3
2.7	0	p3
2.745	0	p3
2.78	0	p3
2.82	0	p3
2.845	0	p3
2.885	0	p3
2.925	0	p3
2.96	0	p3
3	0	p3
3.04	0	p3
3.07	0	p3
3.115	0	p3
3.14	0	p3
3.185	0	p3
3.22	0	p3
3.255	0	p3
3.295	0	p3
3.325	0	p3
3.375	0	p3
3.405	0	p3
3.445	0	p3
3.49	0	p3
3.51	0	p3
3.55	0	p3
3.59	0	p3
3.62	0	p3
3.67	0	p3
3.7	0	p3
3.745	0	p3
3.78	0	p3
3.815	0	p3
3.865	0	p3
3.885	0	p3
3.935	0	p3
3.96	0	p3
4.04	0	p3
4.075	0	p3
4.115	0	p3
4.155	0	p3
4.2	0	p3
4.23	0	p3
4.27	0	p3
4.315	0	p3
4.355	0	p3
4.39	0	p3
4.43	0	p3
4.48	0	p3
4.515	0	p3
4.55	0	p3
4.585	0	p3
4.625	0	p3
4.665	0	p3
4.695	0	p3
4.74	0	p3
4.775	0	p3
4.845	0	p3
4.845	0	p3
4.91	0	p3
4.945	0	p3
4.99	0	p3
5.01	0	p3
5.06	0	p3
5.095	0	p3
5.135	0	p3
5.175	0	p3
5.215	0	p3
5.255	0	p3
5.29	0	p3
5.33	0	p3
5.375	0	p3
5.42	0	p3
5.46	0	p3
5.5	0	p3
5.52	0	p3
5.565	0	p3
5.6	0	p3
5.65	0	p3
5.7	0	p3
5.725	0	p3
5.77	0	p3
5.805	0	p3
5.845	0	p3
5.875	0	p3
5.92	0	p3
5.965	0	p3
6.035	0	p3
6.07	0	p3
6.115	0	p3
6.15	0	p3
6.195	0	p3
6.225	0	p3
6.27	0	p3
6.32	0	p3
6.37	0	p3
6.4	0	p3
6.435	0	p3
6.47	0	p3
6.505	0	p3
6.545	0	p3
6.58	0	p3
6.625	0	p3
6.665	0	p3
6.705	0	p3
6.75	0	p3
6.785	0	p3
6.815	0	p3
6.86	0	p3
6.905	0	p3
6.95	0	p3
6.985	0	p3
7.02	0	p3
7.055	0	p3
7.095	0	p3
7.14	0	p3
7.185	0	p3
7.215	0	p3
7.255	0	p3
7.285	0	p3
7.34	0	p3
7.38	0	p3
7.415	0	p3
7.45	0	p3
7.49	0	p3
7.525	0	p3
7.565	0	p3
7.61	0	p3
7.64	0	p3
7.685	0	p3
7.73	0	p3
7.77	0	p3
7.81	0	p3
7.85	0	p3
7.88	0	p3
7.925	0	p3
7.96	0	p3
8.02	0	p3
8.06	0	p3
8.075	0	p3
8.1	0	p3
8.125	0	p3
8.155	0	p3
8.185	0	p3
8.2	0	p3
8.23	0	p3
8.26	0	p3
8.28	0	p3
8.31	0	p3
8.34	0	p3
8.36	0	p3
8.38	0	p3
8.42	0	p3
8.44	0	p3
8.47	0	p3
8.5	0	p3
8.515	0	p3
8.54	0	p3
8.58	0	p3
8.595	0	p3
8.625	0	p3
8.64	0	p3
8.67	0	p3
8.71	0	p3
8.725	0	p3
8.77	0	p3
8.77	0	p3
8.81	0	p3
8.84	0	p3
8.86	0	p3
8.89	0	p3
8.905	0	p3
8.93	0	p3
8.965	0	p3
8.99	0	p3
9.02	0	p3
9.04	0	p3
9.065	0	p3
9.095	0	p3
9.11	0	p3
9.145	0	p3
9.16	0	p3
9.195	0	p3
9.225	0	p3
9.25	0	p3
9.27	0	p3
9.29	0	p3
9.32	0	p3
9.355	0	p3
9.37	0	p3
9.405	0	p3
9.43	0	p3
9.46	0	p3
9.485	0	p3
9.505	0	p3
9.535	0	p3
9.55	0	p3
9.59	0	p3
9.615	0	p3
9.64	0	p3
9.67	0	p3
9.69	0	p3
9.715	0	p3
9.745	0	p3
9.765	0	p3
9.795	0	p3
9.82	0	p3
9.85	0	p3
9.875	0	p3
9.89	0	p3
9.935	0	p3
9.935	0	p3
9.975	0	p3
10.05	0	p3
10.05	0	p3
10.05	0	p3
10.05	0	p3
10.05	0	p3
10.05	0	p3
10.05	0	p3
10.05	0	p3
10.05	0	p3
10.05	0	p3
10.05	0	p3
10.05	0	p3
10.05	0	p3
10.15	0	p3
10.15	0	p3
10.15	0	p3
10.15	0	p3
10.15	0	p3
10.15	0	p3
10.15	0	p3
10.15	0	p3
10.15	0	p3
10.15	0	p3
10.15	0	p3
10.15	0	p3
10.15	0	p3
10.15	0	p3
10.25	0	p3
10.25	0	p3
10.25	0	p3
10.25	0	p3
10.25	0	p3
10.25	0	p3
10.25	0	p3
10.25	0	p3
10.25	0	p3
10.25	0	p3
10.25	0	p3
10.25	0	p3
10.25	0	p3
10.25	0	p3
10.35	0	p3
10.35	0	p3
10.35	0	p3
10.35	0	p3
10.35	0	p3
10.35	0	p3
10.35	0	p3
10.35	0	p3
10.35	0	p3
10.35	0	p3
10.35	0	p3
10.35	0	p3
10.35	0	p3
10.35	0	p3
10.45	0	p3
10.45	0	p3
10.45	0	p3
10.45	0	p3
10.45	0	p3
10.45	0	p3
10.45	0	p3
10.45	0	p3
10.45	0	p3
10.45	0	p3
10.45	0	p3
10.45	0	p3
10.45	0	p3
10.45	0	p3
10.55	0	p3
10.55	0	p3
10.55	0	p3
10.55	0	p3
10.55	0	p3
10.55	0	p3
10.55	0	p3
10.55	0	p3
10.55	0	p3
10.55	0	p3
10.55	0	p3
10.55	0	p3
10.55	0	p3
10.55	0	p3
10.65	0	p3
10.65	0	p3
10.65	0	p3
10.65	0	p3
10.65	0	p3
10.65	0	p3
10.65	0	p3
10.65	0	p3
10.65	0	p3
10.65	0	p3
10.65	0	p3
10.65	0	p3
10.65	0	p3
10.8	0	p3
10.8	0	p3
10.8	0	p3
10.8	0	p3
10.8	0	p3
10.8	0	p3
10.8	0	p3
10.8	0	p3
10.8	0	p3
10.8	0	p3
10.8	0	p3
10.8	0	p3
10.8	0	p3
10.8	0	p3
10.8	0	p3
10.8	0	p3
10.8	0	p3
10.8	0	p3
10.8	0	p3
10.8	0	p3
10.8	0	p3
10.8	0	p3
10.8	0	p3
10.8	0	p3
10.8	0	p3
10.8	0	p3
10.8	0	p3
10.8	0	p3
10.95	0	p3
10.95	0	p3
10.95	0	p3
10.95	0	p3
10.95	0	p3
10.95	0	p3
10.95	0	p3
10.95	0	p3
10.95	0	p3
10.95	0	p3
10.95	0	p3
10.95	0	p3
10.95	0	p3
10.95	0	p3
11.05	0	p3
11.05	0	p3
11.05	0	p3
11.05	0	p3
11.05	0	p3
11.05	0	p3
11.05	0	p3
11.05	0	p3
11.05	0	p3
11.05	0	p3
11.05	0	p3
11.05	0	p3
11.05	0	p3
11.05	0	p3
11.15	0	p3
11.15	0	p3
11.15	0	p3
11.15	0	p3
11.15	0	p3
11.15	0	p3
11.15	0	p3
11.15	0	p3
11.15	0	p3
11.15	0	p3
11.15	0	p3
11.15	0	p3
11.15	0	p3
11.15	0	p3
11.25	0	p3
11.25	0	p3
11.25	0	p3
11.25	0	p3
11.25	0	p3
11.25	0	p3
11.25	0	p3
11.25	0	p3
11.25	0	p3
11.25	0	p3
11.25	0	p3
11.25	0	p3
11.25	0	p3
11.4	0	p3
11.4	0	p3
11.4	0	p3
11.4	0	p3
11.4	0	p3
11.4	0	p3
11.4	0	p3
11.4	0	p3
11.4	0	p3
11.4	0	p3
11.4	0	p3
11.4	0	p3
11.4	0	p3
11.4	0	p3
11.4	0	p3
11.4	0	p3
11.4	0	p3
11.4	0	p3
11.4	0	p3
11.4	0	p3
11.4	0	p3
11.4	0	p3
11.4	0	p3
11.4	0	p3
11.4	0	p3
11.4	0	p3
11.4	0	p3
11.4	0	p3
11.55	0	p3
11.55	0	p3
11.55	0	p3
11.55	0	p3
11.55	0	p3
11.55	0	p3
11.55	0	p3
11.55	0	p3
11.55	0	p3
11.55	0	p3
11.55	0	p3
11.55	0	p3
11.55	0	p3
11.55	0	p3
11.65	0	p3
11.65	0	p3
11.65	0	p3
11.65	0	p3
11.65	0	p3
11.65	0	p3
11.65	0	p3
11.65	0	p3
11.65	0	p3
11.65	0	p3
11.65	0	p3
11.65	0	p3
11.65	0	p3
11.65	0	p3
11.75	0	p3
11.75	0	p3
11.75	0	p3
11.75	0	p3
11.75	0	p3
11.75	0	p3
11.75	0	p3
11.75	0	p3
11.75	0	p3
11.75	0	p3
11.75	0	p3
11.75	0	p3
11.75	0	p3
11.75	0	p3
11.9	0	p3
11.9	0	p3
11.9	0	p3
11.9	0	p3
11.9	0	p3
11.9	0	p3
11.9	0	p3
11.9	0	p3
11.9	0	p3
11.9	0	p3
11.9	0	p3
11.9	0	p3
11.9	0	p3
11.9	0	p3
11.9	0	p3
11.9	0	p3
11.9	0	p3
11.9	0	p3
11.9	0	p3
11.9	0	p3
11.9	0	p3
11.9	0	p3
11.9	0	p3
11.9	0	p3
11.9	0	p3
11.9	0	p3
11.9	0	p3
11.9	0	p3
11.9	0	p3
11.9	0	p3
11.9	0	p3
11.9	0	p3
11.9	0	p3
11.9	0	p3
11.9	0	p3
11.9	0	p3
11.9	0	p3
11.9	0	p3
11.9	0	p3
11.9	0	p3
11.9	0	p3
11.9	0	p3
11.9	0	p3
11.9	0	p3
11.9	0	p3
11.9	0	p3
11.9	0	p3
11.9	0	p3
11.9	0	p3
11.9	0	p3
11.9	0	p3
11.9	0	p3
11.9	0	p3
11.9	0	p3
11.9	0	p3
11.9	0	p3
11.9	0	p3
11.9	0	p3
11.9	0	p3
11.9	0	p3
11.9	0	p3
11.9	0	p3
11.9	0	p3
11.9	0	p3
11.9	0	p3
11.9	0	p3
11.9	0	p3
11.9	0	p3
11.9	0	p3
11.9	0	p3
11.9	0	p3
11.9	0	p3
11.9	0	p3
11.9	0	p3
11.9	0	p3
11.9	0	p3
11.9	0	p3
11.9	0	p3
11.9	0	p3
11.9	0	p3
11.9	0	p3
11.9	0	p3
11.9	0	p3
11.9	0	p3
11.9	0	p3
11.9	0	p3
11.9	0	p3
11.9	0	p3
11.9	0	p3
11.9	0	p3
11.9	0	p3
11.9	0	p3
11.9	0	p3
11.9	0	p3
11.9	0	p3
11.9	0	p3
11.9	0	p3
11.9	0	p3
11.9	0	p3
11.9	0	p3
11.9	0	p3
11.9	0	p3
11.9	0	p3
11.9	0	p3
11.9	0	p3
11.9	0	p3
11.9	0	p3
11.9	0	p3
11.9	0	p3
11.9	0	p3
11.9	0	p3
11.9	0	p3
11.9	0	p3
11.9	0	p3
11.9	0	p3
11.9	0	p3
11.9	0	p3
11.9	0	p3
11.9	0	p3
11.9	0	p3
11.9	0	p3
11.9	0	p3
11.9	0	p3
11.9	0	p3
11.9	0	p3
11.9	0	p3
11.9	0	p3
11.9	0	p3
11.9	0	p3
11.9	0	p3
11.9	0	p3
11.9	0	p3
11.9	0	p3
11.9	0	p3
11.9	0	p3
11.9	0	p3
11.9	0	p3
11.9	0	p3
11.9	0	p3
11.9	0	p3
11.9	0	p3
11.9	0	p3
11.9	0	p3
11.9	0	p3
11.9	0	p3
11.9	0	p3
11.9	0	p3
11.9	0	p3
11.9	0	p3
11.9	0	p3
11.9	0	p3
11.9	0	p3
11.9	0	p3
11.9	0	p3
11.9	0	p3
11.9	0	p3
11.9	0	p3
11.9	0	p3
11.9	0	p3
11.9	0	p3
11.9	0	p3
11.9	0	p3
11.9	0	p3
11.9	0	p3
11.9	0	p3
11.9	0	p3
11.9	0	p3
11.9	0	p3
11.9	0	p3
11.9	0	p3
11.9	0	p3
11.9	0	p3
11.9	0	p3
11.9	0	p3
11.9	0	p3
11.9	0	p3
11.9	0	p3
11.9	0	p3
11.9	0	p3
11.9	0	p3
11.9	0	p3
11.9	0	p3
11.9	0	p3
11.9	0	p3
11.9	0	p3
11.9	0	p3
11.9	0	p3
11.9	0	p3
11.9	0	p3
11.9	0	p3
11.9	0	p3
11.9	0	p3
11.9	0	p3
11.9	0	p3
11.9	0	p3
11.9	0	p3
11.9	0	p3
11.9	0	p3
11.9	0	p3
11.9	0	p3
11.9	0	p3
11.9	0	p3
11.9	0	p3
11.9	0	p3
11.9	0	p3
11.9	0	p3
11.9	0	p3
11.9	0	p3
11.9	0	p3
11.9	0	p3
11.9	0	p3
11.9	0	p3
11.9	0	p3
11.9	0	p3
11.9	0	p3
11.9	0	p3
11.9	0	p3
11.9	0	p3
11.9	0	p3
11.9	0	p3
11.9	0	p3
11.9	0	p3
11.9	0	p3
11.9	0	p3
11.9	0	p3
11.9	0	p3
11.9	0	p3
11.9	0	p3
11.9	0	p3
11.9	0	p3
11.9	0	p3
11.9	0	p3
11.9	0	p3
11.9	0	p3
11.9	0	p3
11.9	0	p3
11.9	0	p3
11.9	0	p3
11.9	0	p3
11.9	0	p3
11.9	0	p3
11.9	0	p3
11.9	0	p3
11.9	0	p3
11.9	0	p3
11.9	0	p3
11.9	0	p3
11.9	0	p3
11.9	0	p3
11.9	0	p3
11.9	0	p3
11.9	0	p3
11.9	0	p3
11.9	0	p3
11.9	0	p3
11.9	0	p3
11.9	0	p3
11.9	0	p3
11.9	0	p3
11.9	0	p3
11.9	0	p3
11.9	0	p3
11.9	0	p3
11.9	0	p3
11.9	0	p3
11.9	0	p3
11.9	0	p3
11.9	0	p3
11.9	0	p3
11.9	0	p3
11.9	0	p3
11.9	0	p3
11.9	0	p3
11.9	0	p3
11.9	0	p3
11.9	0	p3
11.9	0	p3
11.9	0	p3
11.9	0	p3
11.9	0	p3
11.9	0	p3
11.9	0	p3
11.9	0	p3
11.9	0	p3
11.9	0	p3
11.9	0	p3
11.9	0	p3
11.9	0	p3
11.9	0	p3
11.9	0	p3
11.9	0	p3
11.9	0	p3
11.9	0	p3
11.9	0	p3
11.9	0	p3
11.9	0	p3
11.9	0	p3
11.9	0	p3
11.9	0	p3
11.9	0	p3
11.9	0	p3
11.9	0	p3
11.9	0	p3
11.9	0	p3
11.9	0	p3
11.9	0	p3
11.9	0	p3
11.9	0	p3
11.9	0	p3
11.9	0	p3
11.9	0	p3
11.9	0	p3
11.9	0	p3
11.9	0	p3
11.9	0	p3
11.9	0	p3
11.9	0	p3
0.53	1	p1
0.53	1	p1
0.53	1	p1
0.53	1	p1
0.635	1	p1
0.635	1	p1
0.635	1	p1
0.741	1	p1
0.741	1	p1
0.741	1	p1
0.741	1	p1
0.802	1	p1
0.802	1	p1
0.802	1	p1
0.802	1	p1
0.968	1	p1
0.968	1	p1
0.968	1	p1
0.968	1	p1
0.968	1	p1
0.968	1	p1
0.968	1	p1
0.968	1	p1
1.04	1	p1
1.04	1	p1
1.04	1	p1
1.04	1	p1
1.09	1	p1
1.09	1	p1
1.23	1	p1
1.23	1	p1
1.23	1	p1
1.23	1	p1
1.23	1	p1
1.23	1	p1
1.23	1	p1
1.23	1	p1
1.23	1	p1
1.23	1	p1
1.23	1	p1
1.28	1	p1
1.29	1	p1
1.29	1	p1
1.48	1	p1
1.48	1	p1
1.48	1	p1
1.48	1	p1
1.48	1	p1
1.48	1	p1
1.48	1	p1
1.48	1	p1
1.48	1	p1
1.48	1	p1
1.48	1	p1
1.48	1	p1
1.49	1	p1
1.52	1	p1
1.53	1	p1
1.55	1	p1
1.7	1	p1
1.7	1	p1
1.7	1	p1
1.7	1	p1
1.7	1	p1
1.7	1	p1
1.7	1	p1
1.7	1	p1
1.7	1	p1
1.7	1	p1
1.7	1	p1
1.7	1	p1
1.78	1	p1
1.78	1	p1
1.78	1	p1
1.78	1	p1
1.97	1	p1
1.97	1	p1
1.97	1	p1
1.97	1	p1
1.97	1	p1
1.97	1	p1
1.97	1	p1
1.98	1	p1
2.01	1	p1
2.01	1	p1
2.03	1	p1
2.04	1	p1
2.05	1	p1
2.26	1	p1
2.26	1	p1
2.26	1	p1
2.26	1	p1
2.26	1	p1
2.26	1	p1
2.26	1	p1
2.28	1	p1
2.32	1	p1
2.32	1	p1
2.54	1	p1
2.54	1	p1
2.54	1	p1
2.54	1	p1
2.54	1	p1
2.54	1	p1
2.54	1	p1
2.54	1	p1
2.54	1	p1
2.54	1	p1
2.57	1	p1
2.57	1	p1
2.58	1	p1
2.6	1	p1
2.62	1	p1
2.77	1	p1
2.77	1	p1
2.77	1	p1
2.77	1	p1
2.77	1	p1
2.77	1	p1
2.77	1	p1
2.78	1	p1
2.84	1	p1
2.84	1	p1
2.88	1	p1
3.04	1	p1
3.04	1	p1
3.04	1	p1
3.04	1	p1
3.04	1	p1
3.04	1	p1
3.04	1	p1
3.04	1	p1
3.04	1	p1
3.04	1	p1
3.07	1	p1
3.07	1	p1
3.07	1	p1
3.1	1	p1
3.11	1	p1
3.14	1	p1
3.15	1	p1
3.35	1	p1
3.35	1	p1
3.35	1	p1
3.35	1	p1
3.35	1	p1
3.35	1	p1
3.35	1	p1
3.35	1	p1
3.37	1	p1
3.37	1	p1
3.38	1	p1
3.39	1	p1
3.59	1	p1
3.59	1	p1
3.59	1	p1
3.59	1	p1
3.59	1	p1
3.59	1	p1
3.59	1	p1
3.59	1	p1
3.63	1	p1
3.66	1	p1
3.69	1	p1
3.69	1	p1
3.86	1	p1
3.86	1	p1
3.86	1	p1
3.86	1	p1
3.86	1	p1
3.86	1	p1
3.86	1	p1
3.87	1	p1
3.89	1	p1
3.92	1	p1
3.94	1	p1
4.13	1	p1
4.13	1	p1
4.13	1	p1
4.13	1	p1
4.13	1	p1
4.16	1	p1
4.19	1	p1
4.23	1	p1
4.45	1	p1
4.45	1	p1
4.45	1	p1
4.45	1	p1
4.45	1	p1
4.45	1	p1
4.49	1	p1
4.52	1	p1
4.55	1	p1
4.71	1	p1
4.71	1	p1
4.71	1	p1
4.71	1	p1
4.71	1	p1
4.76	1	p1
4.79	1	p1
4.85	1	p1
4.85	1	p1
5	1	p1
5	1	p1
5	1	p1
5	1	p1
5	1	p1
5	1	p1
5	1	p1
5	1	p1
5	1	p1
5	1	p1
5.35	1	p1
5.35	1	p1
5.35	1	p1
5.35	1	p1
5.35	1	p1
5.43	1	p1
5.43	1	p1
5.43	1	p1
5.67	1	p1
5.67	1	p1
5.67	1	p1
5.67	1	p1
5.67	1	p1
5.7	1	p1
5.7	1	p1
5.7	1	p1
5.7	1	p1
5.94	1	p1
5.94	1	p1
5.94	1	p1
5.94	1	p1
5.94	1	p1
6	1	p1
6	1	p1
6.23	1	p1
6.23	1	p1
6.23	1	p1
6.23	1	p1
6.23	1	p1
6.23	1	p1
6.23	1	p1
6.58	1	p1
6.58	1	p1
6.58	1	p1
6.58	1	p1
6.58	1	p1
6.58	1	p1
6.82	1	p1
6.82	1	p1
6.82	1	p1
6.82	1	p1
6.82	1	p1
6.88	1	p1
6.88	1	p1
6.88	1	p1
6.88	1	p1
7.15	1	p1
7.15	1	p1
7.15	1	p1
7.15	1	p1
7.15	1	p1
7.15	1	p1
7.21	1	p1
7.21	1	p1
7.21	1	p1
7.44	1	p1
7.44	1	p1
7.44	1	p1
7.44	1	p1
7.44	1	p1
7.5	1	p1
7.5	1	p1
7.5	1	p1
7.5	1	p1
7.65	1	p1
7.65	1	p1
7.65	1	p1
7.65	1	p1
7.77	1	p1
7.77	1	p1
7.77	1	p1
7.77	1	p1
7.77	1	p1
7.77	1	p1
8	1	p1
8	1	p1
8	1	p1
8	1	p1
8.05	1	p1
8.31	1	p1
8.31	1	p1
8.31	1	p1
8.31	1	p1
8.31	1	p1
8.31	1	p1
8.66	1	p1
8.74	1	p1
8.74	1	p1
8.74	1	p1
8.93	1	p1
8.93	1	p1
8.93	1	p1
8.93	1	p1
8.93	1	p1
8.99	1	p1
8.99	1	p1
8.99	1	p1
9.02	1	p1
9.24	1	p1
9.24	1	p1
9.24	1	p1
9.24	1	p1
9.24	1	p1
9.24	1	p1
9.28	1	p1
9.32	1	p1
9.54	1	p1
9.54	1	p1
9.85	1	p1
9.85	1	p1
9.85	1	p1
9.91	1	p1
9.92	1	p1
9.96	1	p1
10.2	1	p1
10.2	1	p1
10.2	1	p1
10.3	1	p1
10.4	1	p1
10.4	1	p1
10.4	1	p1
10.4	1	p1
10.4	1	p1
10.4	1	p1
10.4	1	p1
10.4	1	p1
10.4	1	p1
10.5	1	p1
10.6	1	p1
10.8	1	p1
10.8	1	p1
10.8	1	p1
10.8	1	p1
10.9	1	p1
11	1	p1
11	1	p1
11	1	p1
11	1	p1
11.4	1	p1
11.4	1	p1
11.4	1	p1
11.4	1	p1
11.7	1	p1
11.7	1	p1
11.8	1	p1
11.8	1	p1
12	1	p1
12	1	p1
12	1	p1
12	1	p1
0.0755	0	p1
0.0755	0	p1
0.204	0	p1
0.204	0	p1
0.295	0	p1
0.3785	0	p1
0.3785	0	p1
0.477	0	p1
0.477	0	p1
0.5825	0	p1
0.5825	0	p1
0.688	0	p1
0.7715	0	p1
0.885	0	p1
0.885	0	p1
0.885	0	p1
1.004	0	p1
1.004	0	p1
1.16	0	p1
1.16	0	p1
1.16	0	p1
1.255	0	p1
1.39	0	p1
1.39	0	p1
1.39	0	p1
1.505	0	p1
1.625	0	p1
1.625	0	p1
1.625	0	p1
1.74	0	p1
1.785	0	p1
1.885	0	p1
1.885	0	p1
1.885	0	p1
2.155	0	p1
2.155	0	p1
2.155	0	p1
2.155	0	p1
2.155	0	p1
2.305	0	p1
2.345	0	p1
2.46	0	p1
2.46	0	p1
2.46	0	p1
2.56	0	p1
2.61	0	p1
2.695	0	p1
2.695	0	p1
2.695	0	p1
2.795	0	p1
2.845	0	p1
2.89	0	p1
2.975	0	p1
2.975	0	p1
3.045	0	p1
3.095	0	p1
3.145	0	p1
3.25	0	p1
3.25	0	p1
3.25	0	p1
3.25	0	p1
3.49	0	p1
3.49	0	p1
3.49	0	p1
3.49	0	p1
3.49	0	p1
3.635	0	p1
3.685	0	p1
3.775	0	p1
3.775	0	p1
3.775	0	p1
3.885	0	p1
3.93	0	p1
4.035	0	p1
4.035	0	p1
4.035	0	p1
4.165	0	p1
4.2	0	p1
4.225	0	p1
4.34	0	p1
4.34	0	p1
4.34	0	p1
4.34	0	p1
4.34	0	p1
4.34	0	p1
4.34	0	p1
4.465	0	p1
4.495	0	p1
4.525	0	p1
4.63	0	p1
4.63	0	p1
4.63	0	p1
4.63	0	p1
4.63	0	p1
4.715	0	p1
4.745	0	p1
4.77	0	p1
4.81	0	p1
4.835	0	p1
4.925	0	p1
4.925	0	p1
4.925	0	p1
4.925	0	p1
4.925	0	p1
5.07	0	p1
5.07	0	p1
5.07	0	p1
5.07	0	p1
5.245	0	p1
5.245	0	p1
5.245	0	p1
5.245	0	p1
5.245	0	p1
5.245	0	p1
5.245	0	p1
5.39	0	p1
5.39	0	p1
5.39	0	p1
5.55	0	p1
5.55	0	p1
5.55	0	p1
5.55	0	p1
5.55	0	p1
5.55	0	p1
5.55	0	p1
5.55	0	p1
5.685	0	p1
5.82	0	p1
5.82	0	p1
5.82	0	p1
5.82	0	p1
5.82	0	p1
5.82	0	p1
5.82	0	p1
5.82	0	p1
5.97	0	p1
6.115	0	p1
6.115	0	p1
6.115	0	p1
6.115	0	p1
6.115	0	p1
6.115	0	p1
6.27	0	p1
6.27	0	p1
6.27	0	p1
6.445	0	p1
6.445	0	p1
6.445	0	p1
6.445	0	p1
6.445	0	p1
6.445	0	p1
6.445	0	p1
6.445	0	p1
6.7	0	p1
6.7	0	p1
6.7	0	p1
6.7	0	p1
6.7	0	p1
6.7	0	p1
6.7	0	p1
6.85	0	p1
7.015	0	p1
7.015	0	p1
7.015	0	p1
7.015	0	p1
7.015	0	p1
7.015	0	p1
7.015	0	p1
7.015	0	p1
7.18	0	p1
7.18	0	p1
7.325	0	p1
7.325	0	p1
7.325	0	p1
7.325	0	p1
7.325	0	p1
7.325	0	p1
7.325	0	p1
7.47	0	p1
7.47	0	p1
7.575	0	p1
7.575	0	p1
7.575	0	p1
7.575	0	p1
7.71	0	p1
7.71	0	p1
7.71	0	p1
7.71	0	p1
7.885	0	p1
7.885	0	p1
7.885	0	p1
7.885	0	p1
7.885	0	p1
7.885	0	p1
8.02	0	p1
8.065	0	p1
8.09	0	p1
8.205	0	p1
8.205	0	p1
8.205	0	p1
8.205	0	p1
8.205	0	p1
8.205	0	p1
8.205	0	p1
8.205	0	p1
8.325	0	p1
8.5	0	p1
8.5	0	p1
8.5	0	p1
8.5	0	p1
8.5	0	p1
8.5	0	p1
8.5	0	p1
8.5	0	p1
8.5	0	p1
8.5	0	p1
8.5	0	p1
8.5	0	p1
8.7	0	p1
8.7	0	p1
8.7	0	p1
8.835	0	p1
8.835	0	p1
8.835	0	p1
8.835	0	p1
8.835	0	p1
8.835	0	p1
8.835	0	p1
8.96	0	p1
8.96	0	p1
9.005	0	p1
9.13	0	p1
9.13	0	p1
9.13	0	p1
9.13	0	p1
9.13	0	p1
9.13	0	p1
9.13	0	p1
9.13	0	p1
9.25	0	p1
9.275	0	p1
9.305	0	p1
9.435	0	p1
9.435	0	p1
9.435	0	p1
9.435	0	p1
9.435	0	p1
9.435	0	p1
9.435	0	p1
9.435	0	p1
9.545	0	p1
9.575	0	p1
9.61	0	p1
9.63	0	p1
9.65	0	p1
9.675	0	p1
9.775	0	p1
9.775	0	p1
9.775	0	p1
9.775	0	p1
9.775	0	p1
9.775	0	p1
9.88	0	p1
9.88	0	p1
9.93	0	p1
9.955	0	p1
10.09	0	p1
10.09	0	p1
10.09	0	p1
10.09	0	p1
10.09	0	p1
10.09	0	p1
10.09	0	p1
10.09	0	p1
10.25	0	p1
10.25	0	p1
10.25	0	p1
10.25	0	p1
10.25	0	p1
10.25	0	p1
10.25	0	p1
10.25	0	p1
10.25	0	p1
10.25	0	p1
10.25	0	p1
10.25	0	p1
10.25	0	p1
10.25	0	p1
10.25	0	p1
10.25	0	p1
10.35	0	p1
10.35	0	p1
10.35	0	p1
10.35	0	p1
10.35	0	p1
10.35	0	p1
10.35	0	p1
10.35	0	p1
10.35	0	p1
10.35	0	p1
10.35	0	p1
10.35	0	p1
10.35	0	p1
10.35	0	p1
10.35	0	p1
10.35	0	p1
10.45	0	p1
10.45	0	p1
10.45	0	p1
10.45	0	p1
10.45	0	p1
10.45	0	p1
10.45	0	p1
10.45	0	p1
10.45	0	p1
10.45	0	p1
10.45	0	p1
10.45	0	p1
10.45	0	p1
10.45	0	p1
10.45	0	p1
10.45	0	p1
10.45	0	p1
10.55	0	p1
10.55	0	p1
10.55	0	p1
10.55	0	p1
10.55	0	p1
10.55	0	p1
10.55	0	p1
10.55	0	p1
10.55	0	p1
10.55	0	p1
10.55	0	p1
10.55	0	p1
10.55	0	p1
10.55	0	p1
10.55	0	p1
10.55	0	p1
10.7	0	p1
10.7	0	p1
10.7	0	p1
10.7	0	p1
10.7	0	p1
10.7	0	p1
10.7	0	p1
10.7	0	p1
10.7	0	p1
10.7	0	p1
10.7	0	p1
10.7	0	p1
10.7	0	p1
10.7	0	p1
10.7	0	p1
10.7	0	p1
10.7	0	p1
10.7	0	p1
10.7	0	p1
10.7	0	p1
10.7	0	p1
10.7	0	p1
10.7	0	p1
10.7	0	p1
10.7	0	p1
10.7	0	p1
10.7	0	p1
10.7	0	p1
10.7	0	p1
10.7	0	p1
10.7	0	p1
10.7	0	p1
10.7	0	p1
10.85	0	p1
10.85	0	p1
10.85	0	p1
10.85	0	p1
10.85	0	p1
10.85	0	p1
10.85	0	p1
10.85	0	p1
10.85	0	p1
10.85	0	p1
10.85	0	p1
10.85	0	p1
10.85	0	p1
10.85	0	p1
10.85	0	p1
[truncated: 2,949 more rows]
