# Supplementary material for: Cancer patient survival can be parametrized to improve trial precision and reveal time-dependent therapeutic effects
Source: Nat Commun. 2022 Feb 15;13:873. doi: 10.1038/s41467-022-28410-9 (PMC8847344; doi:10.1038/s41467-022-28410-9)
Supplement: Supplementary file 4 — Supplementary Dataset 1 [file 41467_2022_28410_MOESM4_ESM.zip › Supplementary Data File 1/IPD files/E1199_2C.csv]

Time	Event	Arm
0.483	1	p3
0.61	1	p3
0.646	1	p3
0.646	1	p3
0.685	1	p3
0.721	1	p3
0.733	1	p3
0.765	1	p3
0.765	1	p3
0.798	1	p3
0.847	1	p3
0.874	1	p3
0.916	1	p3
0.916	1	p3
0.965	1	p3
1.06	1	p3
1.12	1	p3
1.23	1	p3
1.23	1	p3
1.3	1	p3
1.32	1	p3
1.35	1	p3
1.39	1	p3
1.39	1	p3
1.44	1	p3
1.47	1	p3
1.51	1	p3
1.56	1	p3
1.56	1	p3
1.59	1	p3
1.65	1	p3
1.65	1	p3
1.65	1	p3
1.71	1	p3
1.71	1	p3
1.74	1	p3
1.74	1	p3
1.77	1	p3
1.78	1	p3
1.78	1	p3
1.78	1	p3
1.78	1	p3
1.78	1	p3
1.87	1	p3
1.87	1	p3
1.87	1	p3
1.97	1	p3
2.04	1	p3
2.04	1	p3
2.04	1	p3
2.04	1	p3
2.04	1	p3
2.04	1	p3
2.13	1	p3
2.13	1	p3
2.13	1	p3
2.13	1	p3
2.13	1	p3
2.13	1	p3
2.26	1	p3
2.26	1	p3
2.26	1	p3
2.26	1	p3
2.26	1	p3
2.36	1	p3
2.36	1	p3
2.36	1	p3
2.36	1	p3
2.36	1	p3
2.36	1	p3
2.36	1	p3
2.36	1	p3
2.49	1	p3
2.49	1	p3
2.49	1	p3
2.49	1	p3
2.49	1	p3
2.49	1	p3
2.49	1	p3
2.58	1	p3
2.58	1	p3
2.58	1	p3
2.58	1	p3
2.58	1	p3
2.58	1	p3
2.71	1	p3
2.71	1	p3
2.81	1	p3
2.81	1	p3
2.81	1	p3
2.81	1	p3
2.81	1	p3
2.93	1	p3
2.93	1	p3
2.93	1	p3
2.93	1	p3
2.93	1	p3
2.98	1	p3
3.09	1	p3
3.09	1	p3
3.17	1	p3
3.17	1	p3
3.24	1	p3
3.24	1	p3
3.24	1	p3
3.24	1	p3
3.36	1	p3
3.36	1	p3
3.36	1	p3
3.36	1	p3
3.36	1	p3
3.36	1	p3
3.46	1	p3
3.46	1	p3
3.46	1	p3
3.46	1	p3
3.46	1	p3
3.46	1	p3
3.61	1	p3
3.61	1	p3
3.61	1	p3
3.61	1	p3
3.72	1	p3
3.72	1	p3
3.72	1	p3
3.72	1	p3
3.72	1	p3
3.91	1	p3
3.91	1	p3
3.91	1	p3
3.91	1	p3
4.07	1	p3
4.07	1	p3
4.07	1	p3
4.07	1	p3
4.07	1	p3
4.07	1	p3
4.2	1	p3
4.24	1	p3
4.24	1	p3
4.33	1	p3
4.33	1	p3
4.33	1	p3
4.62	1	p3
4.62	1	p3
4.62	1	p3
4.62	1	p3
4.62	1	p3
4.68	1	p3
4.68	1	p3
4.68	1	p3
4.68	1	p3
4.68	1	p3
4.68	1	p3
4.68	1	p3
4.82	1	p3
4.82	1	p3
4.82	1	p3
4.82	1	p3
4.82	1	p3
4.95	1	p3
5.11	1	p3
5.11	1	p3
5.11	1	p3
5.11	1	p3
5.11	1	p3
5.17	1	p3
5.29	1	p3
5.29	1	p3
5.46	1	p3
5.46	1	p3
5.46	1	p3
5.53	1	p3
5.53	1	p3
5.53	1	p3
5.53	1	p3
5.53	1	p3
5.63	1	p3
5.63	1	p3
5.63	1	p3
5.63	1	p3
5.63	1	p3
5.63	1	p3
5.63	1	p3
5.63	1	p3
5.74	1	p3
5.74	1	p3
5.74	1	p3
5.74	1	p3
5.74	1	p3
5.74	1	p3
5.85	1	p3
5.85	1	p3
5.85	1	p3
5.85	1	p3
5.85	1	p3
6	1	p3
6	1	p3
6	1	p3
6.11	1	p3
6.11	1	p3
6.11	1	p3
6.11	1	p3
6.11	1	p3
6.29	1	p3
6.29	1	p3
6.29	1	p3
6.29	1	p3
6.29	1	p3
6.33	1	p3
6.33	1	p3
6.45	1	p3
6.45	1	p3
6.45	1	p3
6.53	1	p3
6.66	1	p3
6.66	1	p3
6.66	1	p3
6.66	1	p3
6.66	1	p3
6.66	1	p3
6.66	1	p3
6.72	1	p3
6.84	1	p3
6.84	1	p3
6.84	1	p3
6.84	1	p3
6.95	1	p3
7.1	1	p3
7.1	1	p3
7.1	1	p3
7.1	1	p3
7.2	1	p3
7.2	1	p3
7.2	1	p3
7.2	1	p3
7.2	1	p3
7.36	1	p3
7.5	1	p3
7.5	1	p3
7.5	1	p3
7.5	1	p3
7.5	1	p3
7.65	1	p3
7.75	1	p3
7.75	1	p3
8.02	1	p3
8.02	1	p3
8.02	1	p3
8.02	1	p3
8.02	1	p3
8.13	1	p3
8.13	1	p3
8.13	1	p3
8.13	1	p3
8.3	1	p3
8.43	1	p3
8.55	1	p3
8.62	1	p3
8.62	1	p3
8.62	1	p3
8.62	1	p3
8.72	1	p3
8.72	1	p3
8.72	1	p3
8.72	1	p3
8.85	1	p3
8.85	1	p3
8.85	1	p3
8.98	1	p3
8.98	1	p3
8.98	1	p3
9.08	1	p3
9.08	1	p3
9.26	1	p3
9.26	1	p3
9.26	1	p3
9.37	1	p3
9.37	1	p3
9.37	1	p3
9.44	1	p3
9.44	1	p3
9.44	1	p3
9.65	1	p3
9.81	1	p3
9.81	1	p3
10.1	1	p3
10.1	1	p3
10.1	1	p3
10.1	1	p3
10.2	1	p3
10.2	1	p3
10.2	1	p3
10.2	1	p3
10.4	1	p3
10.5	1	p3
11.1	1	p3
11.1	1	p3
11.1	1	p3
11.1	1	p3
11.1	1	p3
11.1	1	p3
11.1	1	p3
11.1	1	p3
11.2	1	p3
11.4	1	p3
11.5	1	p3
11.5	1	p3
11.5	1	p3
11.6	1	p3
11.6	1	p3
11.7	1	p3
11.7	1	p3
11.8	1	p3
11.8	1	p3
11.8	1	p3
11.9	1	p3
12	1	p3
12	1	p3
12	1	p3
0.1002	0	p3
0.1945	0	p3
0.2885	0	p3
0.39	0	p3
0.4905	0	p3
0.5955	0	p3
0.6805	0	p3
0.7805	0	p3
0.8775	0	p3
0.9685	0	p3
1.065	0	p3
1.165	0	p3
1.265	0	p3
1.355	0	p3
1.46	0	p3
1.555	0	p3
1.675	0	p3
1.755	0	p3
1.825	0	p3
1.92	0	p3
2.085	0	p3
2.195	0	p3
2.195	0	p3
2.195	0	p3
2.31	0	p3
2.31	0	p3
2.425	0	p3
2.425	0	p3
2.535	0	p3
2.535	0	p3
2.645	0	p3
2.645	0	p3
2.645	0	p3
2.76	0	p3
2.76	0	p3
2.87	0	p3
2.87	0	p3
2.955	0	p3
3.035	0	p3
3.035	0	p3
3.13	0	p3
3.13	0	p3
3.205	0	p3
3.3	0	p3
3.3	0	p3
3.3	0	p3
3.41	0	p3
3.535	0	p3
3.535	0	p3
3.535	0	p3
3.665	0	p3
3.665	0	p3
3.665	0	p3
3.815	0	p3
3.815	0	p3
3.815	0	p3
3.99	0	p3
3.99	0	p3
3.99	0	p3
4.135	0	p3
4.135	0	p3
4.22	0	p3
4.285	0	p3
4.285	0	p3
4.405	0	p3
4.405	0	p3
4.405	0	p3
4.405	0	p3
4.55	0	p3
4.55	0	p3
4.55	0	p3
4.65	0	p3
4.75	0	p3
4.75	0	p3
4.75	0	p3
4.75	0	p3
4.885	0	p3
4.885	0	p3
4.885	0	p3
5.03	0	p3
5.03	0	p3
5.03	0	p3
5.14	0	p3
5.14	0	p3
5.23	0	p3
5.23	0	p3
5.375	0	p3
5.375	0	p3
5.375	0	p3
5.375	0	p3
5.495	0	p3
5.495	0	p3
5.58	0	p3
5.58	0	p3
5.685	0	p3
5.685	0	p3
5.685	0	p3
5.795	0	p3
5.795	0	p3
5.925	0	p3
5.925	0	p3
5.925	0	p3
6.055	0	p3
6.055	0	p3
6.2	0	p3
6.2	0	p3
6.2	0	p3
6.2	0	p3
6.31	0	p3
6.39	0	p3
6.39	0	p3
6.39	0	p3
6.49	0	p3
6.595	0	p3
6.595	0	p3
6.595	0	p3
6.69	0	p3
6.69	0	p3
6.78	0	p3
6.78	0	p3
6.895	0	p3
6.895	0	p3
6.895	0	p3
7.025	0	p3
7.025	0	p3
7.025	0	p3
7.15	0	p3
7.15	0	p3
7.28	0	p3
7.28	0	p3
7.28	0	p3
7.28	0	p3
7.43	0	p3
7.43	0	p3
7.43	0	p3
7.575	0	p3
7.575	0	p3
7.575	0	p3
7.7	0	p3
7.7	0	p3
7.85	0	p3
7.85	0	p3
7.85	0	p3
7.85	0	p3
7.85	0	p3
7.985	0	p3
8.075	0	p3
8.075	0	p3
8.215	0	p3
8.215	0	p3
8.215	0	p3
8.215	0	p3
8.365	0	p3
8.365	0	p3
8.365	0	p3
8.49	0	p3
8.49	0	p3
8.585	0	p3
8.585	0	p3
8.67	0	p3
8.67	0	p3
8.785	0	p3
8.785	0	p3
8.785	0	p3
8.915	0	p3
8.915	0	p3
8.915	0	p3
9.03	0	p3
9.03	0	p3
9.155	0	p3
9.155	0	p3
9.155	0	p3
9.245	0	p3
9.315	0	p3
9.315	0	p3
9.405	0	p3
9.405	0	p3
9.485	0	p3
9.485	0	p3
9.59	0	p3
9.59	0	p3
9.59	0	p3
9.69	0	p3
9.77	0	p3
9.77	0	p3
9.865	0	p3
9.865	0	p3
9.865	0	p3
10.01	0	p3
10.01	0	p3
10.01	0	p3
10.15	0	p3
10.15	0	p3
10.15	0	p3
10.15	0	p3
10.15	0	p3
10.15	0	p3
10.15	0	p3
10.15	0	p3
10.15	0	p3
10.15	0	p3
10.15	0	p3
10.15	0	p3
10.3	0	p3
10.3	0	p3
10.3	0	p3
10.3	0	p3
10.3	0	p3
10.3	0	p3
10.3	0	p3
10.3	0	p3
10.3	0	p3
10.3	0	p3
10.3	0	p3
10.3	0	p3
10.3	0	p3
10.3	0	p3
10.3	0	p3
10.3	0	p3
10.3	0	p3
10.3	0	p3
10.3	0	p3
10.3	0	p3
10.3	0	p3
10.3	0	p3
10.3	0	p3
10.3	0	p3
10.3	0	p3
10.3	0	p3
10.45	0	p3
10.45	0	p3
10.45	0	p3
10.45	0	p3
10.45	0	p3
10.45	0	p3
10.45	0	p3
10.45	0	p3
10.45	0	p3
10.45	0	p3
10.45	0	p3
10.45	0	p3
10.55	0	p3
10.55	0	p3
10.55	0	p3
10.55	0	p3
10.55	0	p3
10.55	0	p3
10.55	0	p3
10.55	0	p3
10.55	0	p3
10.55	0	p3
10.55	0	p3
10.55	0	p3
10.55	0	p3
10.7	0	p3
10.7	0	p3
10.7	0	p3
10.7	0	p3
10.7	0	p3
10.7	0	p3
10.7	0	p3
10.7	0	p3
10.7	0	p3
10.7	0	p3
10.7	0	p3
10.7	0	p3
10.7	0	p3
10.7	0	p3
10.7	0	p3
10.7	0	p3
10.7	0	p3
10.7	0	p3
10.7	0	p3
10.7	0	p3
10.7	0	p3
10.7	0	p3
10.7	0	p3
10.7	0	p3
10.7	0	p3
10.7	0	p3
10.85	0	p3
10.85	0	p3
10.85	0	p3
10.85	0	p3
10.85	0	p3
10.85	0	p3
10.85	0	p3
10.85	0	p3
10.85	0	p3
10.85	0	p3
10.85	0	p3
10.85	0	p3
11	0	p3
11	0	p3
11	0	p3
11	0	p3
11	0	p3
11	0	p3
11	0	p3
11	0	p3
11	0	p3
11	0	p3
11	0	p3
11	0	p3
11	0	p3
11	0	p3
11	0	p3
11	0	p3
11	0	p3
11	0	p3
11	0	p3
11	0	p3
11	0	p3
11	0	p3
11	0	p3
11	0	p3
11	0	p3
11	0	p3
11.15	0	p3
11.15	0	p3
11.15	0	p3
11.15	0	p3
11.15	0	p3
11.15	0	p3
11.15	0	p3
11.15	0	p3
11.15	0	p3
11.15	0	p3
11.15	0	p3
11.15	0	p3
11.15	0	p3
11.3	0	p3
11.3	0	p3
11.3	0	p3
11.3	0	p3
11.3	0	p3
11.3	0	p3
11.3	0	p3
11.3	0	p3
11.3	0	p3
11.3	0	p3
11.3	0	p3
11.3	0	p3
11.3	0	p3
11.3	0	p3
11.3	0	p3
11.3	0	p3
11.3	0	p3
11.3	0	p3
11.3	0	p3
11.3	0	p3
11.3	0	p3
11.3	0	p3
11.3	0	p3
11.3	0	p3
11.3	0	p3
11.45	0	p3
11.45	0	p3
11.45	0	p3
11.45	0	p3
11.45	0	p3
11.45	0	p3
11.45	0	p3
11.45	0	p3
11.45	0	p3
11.45	0	p3
11.45	0	p3
11.45	0	p3
11.45	0	p3
11.55	0	p3
11.55	0	p3
11.55	0	p3
11.55	0	p3
11.55	0	p3
11.55	0	p3
11.55	0	p3
11.55	0	p3
11.55	0	p3
11.55	0	p3
11.55	0	p3
11.55	0	p3
11.55	0	p3
11.65	0	p3
11.65	0	p3
11.65	0	p3
11.65	0	p3
11.65	0	p3
11.65	0	p3
11.65	0	p3
11.65	0	p3
11.65	0	p3
11.65	0	p3
11.65	0	p3
11.65	0	p3
11.75	0	p3
11.75	0	p3
11.75	0	p3
11.75	0	p3
11.75	0	p3
11.75	0	p3
11.75	0	p3
11.75	0	p3
11.75	0	p3
11.75	0	p3
11.75	0	p3
11.75	0	p3
11.75	0	p3
11.85	0	p3
11.85	0	p3
11.85	0	p3
11.85	0	p3
11.85	0	p3
11.85	0	p3
11.85	0	p3
11.85	0	p3
11.85	0	p3
11.85	0	p3
11.85	0	p3
11.85	0	p3
11.85	0	p3
12	0	p3
12	0	p3
12	0	p3
12	0	p3
12	0	p3
12	0	p3
12	0	p3
12	0	p3
12	0	p3
12	0	p3
12	0	p3
12	0	p3
12	0	p3
12	0	p3
12	0	p3
12	0	p3
12	0	p3
12	0	p3
12	0	p3
12	0	p3
12	0	p3
12	0	p3
12	0	p3
12	0	p3
12	0	p3
12	0	p3
12	0	p3
12	0	p3
12	0	p3
12	0	p3
12	0	p3
12	0	p3
12	0	p3
12	0	p3
12	0	p3
12	0	p3
12	0	p3
12	0	p3
12	0	p3
12	0	p3
12	0	p3
12	0	p3
12	0	p3
12	0	p3
12	0	p3
12	0	p3
12	0	p3
12	0	p3
12	0	p3
12	0	p3
12	0	p3
12	0	p3
12	0	p3
12	0	p3
12	0	p3
12	0	p3
12	0	p3
12	0	p3
12	0	p3
12	0	p3
12	0	p3
12	0	p3
12	0	p3
12	0	p3
12	0	p3
12	0	p3
12	0	p3
12	0	p3
12	0	p3
12	0	p3
12	0	p3
12	0	p3
12	0	p3
12	0	p3
12	0	p3
12	0	p3
12	0	p3
12	0	p3
12	0	p3
12	0	p3
12	0	p3
12	0	p3
12	0	p3
12	0	p3
12	0	p3
12	0	p3
12	0	p3
12	0	p3
12	0	p3
12	0	p3
12	0	p3
12	0	p3
12	0	p3
12	0	p3
12	0	p3
12	0	p3
12	0	p3
12	0	p3
12	0	p3
12	0	p3
12	0	p3
12	0	p3
12	0	p3
12	0	p3
12	0	p3
12	0	p3
12	0	p3
12	0	p3
12	0	p3
12	0	p3
12	0	p3
12	0	p3
12	0	p3
12	0	p3
12	0	p3
12	0	p3
12	0	p3
12	0	p3
12	0	p3
12	0	p3
12	0	p3
12	0	p3
12	0	p3
12	0	p3
12	0	p3
12	0	p3
12	0	p3
12	0	p3
12	0	p3
12	0	p3
12	0	p3
12	0	p3
12	0	p3
12	0	p3
12	0	p3
12	0	p3
12	0	p3
12	0	p3
12	0	p3
12	0	p3
12	0	p3
12	0	p3
12	0	p3
12	0	p3
12	0	p3
12	0	p3
12	0	p3
12	0	p3
12	0	p3
12	0	p3
12	0	p3
12	0	p3
12	0	p3
12	0	p3
12	0	p3
12	0	p3
12	0	p3
12	0	p3
12	0	p3
12	0	p3
12	0	p3
12	0	p3
12	0	p3
12	0	p3
12	0	p3
12	0	p3
12	0	p3
12	0	p3
12	0	p3
12	0	p3
12	0	p3
12	0	p3
12	0	p3
12	0	p3
12	0	p3
12	0	p3
12	0	p3
12	0	p3
12	0	p3
12	0	p3
12	0	p3
12	0	p3
12	0	p3
12	0	p3
12	0	p3
12	0	p3
12	0	p3
12	0	p3
12	0	p3
12	0	p3
12	0	p3
12	0	p3
12	0	p3
12	0	p3
12	0	p3
12	0	p3
12	0	p3
12	0	p3
12	0	p3
12	0	p3
12	0	p3
12	0	p3
12	0	p3
12	0	p3
12	0	p3
12	0	p3
12	0	p3
12	0	p3
12	0	p3
12	0	p3
12	0	p3
12	0	p3
12	0	p3
12	0	p3
12	0	p3
12	0	p3
12	0	p3
12	0	p3
12	0	p3
12	0	p3
12	0	p3
12	0	p3
12	0	p3
12	0	p3
12	0	p3
12	0	p3
12	0	p3
12	0	p3
12	0	p3
12	0	p3
12	0	p3
12	0	p3
12	0	p3
12	0	p3
12	0	p3
12	0	p3
12	0	p3
12	0	p3
12	0	p3
12	0	p3
12	0	p3
12	0	p3
12	0	p3
12	0	p3
12	0	p3
12	0	p3
12	0	p3
12	0	p3
12	0	p3
12	0	p3
12	0	p3
12	0	p3
12	0	p3
12	0	p3
12	0	p3
12	0	p3
12	0	p3
12	0	p3
12	0	p3
12	0	p3
12	0	p3
12	0	p3
12	0	p3
12	0	p3
12	0	p3
12	0	p3
12	0	p3
12	0	p3
12	0	p3
12	0	p3
12	0	p3
12	0	p3
12	0	p3
12	0	p3
12	0	p3
12	0	p3
12	0	p3
12	0	p3
12	0	p3
12	0	p3
12	0	p3
12	0	p3
12	0	p3
12	0	p3
12	0	p3
12	0	p3
12	0	p3
12	0	p3
12	0	p3
12	0	p3
12	0	p3
12	0	p3
12	0	p3
12	0	p3
12	0	p3
12	0	p3
12	0	p3
12	0	p3
12	0	p3
12	0	p3
12	0	p3
12	0	p3
12	0	p3
12	0	p3
12	0	p3
12	0	p3
12	0	p3
12	0	p3
12	0	p3
12	0	p3
12	0	p3
12	0	p3
12	0	p3
12	0	p3
12	0	p3
12	0	p3
12	0	p3
12	0	p3
12	0	p3
12	0	p3
12	0	p3
12	0	p3
12	0	p3
12	0	p3
12	0	p3
12	0	p3
12	0	p3
12	0	p3
12	0	p3
12	0	p3
12	0	p3
12	0	p3
12	0	p3
12	0	p3
12	0	p3
12	0	p3
12	0	p3
12	0	p3
12	0	p3
12	0	p3
12	0	p3
12	0	p3
12	0	p3
12	0	p3
12	0	p3
12	0	p3
12	0	p3
12	0	p3
12	0	p3
12	0	p3
12	0	p3
12	0	p3
12	0	p3
12	0	p3
12	0	p3
12	0	p3
12	0	p3
12	0	p3
12	0	p3
12	0	p3
12	0	p3
12	0	p3
12	0	p3
12	0	p3
12	0	p3
12	0	p3
12	0	p3
12	0	p3
12	0	p3
12	0	p3
12	0	p3
12	0	p3
12	0	p3
12	0	p3
12	0	p3
12	0	p3
12	0	p3
12	0	p3
12	0	p3
12	0	p3
12	0	p3
12	0	p3
12	0	p3
12	0	p3
12	0	p3
12	0	p3
12	0	p3
12	0	p3
12	0	p3
12	0	p3
12	0	p3
12	0	p3
12	0	p3
12	0	p3
12	0	p3
12	0	p3
12	0	p3
12	0	p3
12	0	p3
12	0	p3
12	0	p3
12	0	p3
12	0	p3
12	0	p3
12	0	p3
12	0	p3
12	0	p3
12	0	p3
12	0	p3
12	0	p3
12	0	p3
12	0	p3
12	0	p3
12	0	p3
12	0	p3
12	0	p3
12	0	p3
12	0	p3
12	0	p3
12	0	p3
12	0	p3
12	0	p3
12	0	p3
12	0	p3
12	0	p3
12	0	p3
12	0	p3
12	0	p3
12	0	p3
12	0	p3
12	0	p3
12	0	p3
12	0	p3
12	0	p3
12	0	p3
12	0	p3
12	0	p3
12	0	p3
12	0	p3
12	0	p3
12	0	p3
12	0	p3
12	0	p3
12	0	p3
12	0	p3
12	0	p3
12	0	p3
12	0	p3
12	0	p3
12	0	p3
12	0	p3
12	0	p3
12	0	p3
12	0	p3
12	0	p3
12	0	p3
12	0	p3
12	0	p3
12	0	p3
12	0	p3
12	0	p3
12	0	p3
12	0	p3
12	0	p3
12	0	p3
12	0	p3
12	0	p3
12	0	p3
12	0	p3
12	0	p3
12	0	p3
12	0	p3
12	0	p3
12	0	p3
12	0	p3
12	0	p3
12	0	p3
12	0	p3
12	0	p3
12	0	p3
12	0	p3
12	0	p3
12	0	p3
12	0	p3
12	0	p3
12	0	p3
12	0	p3
12	0	p3
12	0	p3
12	0	p3
12	0	p3
12	0	p3
12	0	p3
12	0	p3
12	0	p3
12	0	p3
12	0	p3
12	0	p3
12	0	p3
12	0	p3
12	0	p3
12	0	p3
12	0	p3
12	0	p3
12	0	p3
12	0	p3
12	0	p3
12	0	p3
12	0	p3
12	0	p3
0.812	1	p1
0.812	1	p1
0.927	1	p1
0.927	1	p1
0.927	1	p1
1.03	1	p1
1.14	1	p1
1.14	1	p1
1.14	1	p1
1.14	1	p1
1.14	1	p1
1.28	1	p1
1.28	1	p1
1.39	1	p1
1.39	1	p1
1.39	1	p1
1.39	1	p1
1.39	1	p1
1.39	1	p1
1.39	1	p1
1.52	1	p1
1.78	1	p1
1.78	1	p1
1.78	1	p1
1.78	1	p1
1.78	1	p1
1.78	1	p1
1.78	1	p1
1.98	1	p1
1.98	1	p1
1.98	1	p1
1.98	1	p1
1.98	1	p1
2.41	1	p1
2.41	1	p1
2.41	1	p1
2.41	1	p1
2.41	1	p1
2.41	1	p1
2.41	1	p1
2.41	1	p1
2.41	1	p1
2.41	1	p1
2.41	1	p1
2.41	1	p1
2.41	1	p1
2.46	1	p1
2.58	1	p1
2.58	1	p1
2.58	1	p1
2.58	1	p1
2.61	1	p1
2.64	1	p1
2.65	1	p1
2.66	1	p1
2.68	1	p1
2.7	1	p1
2.7	1	p1
2.71	1	p1
2.88	1	p1
2.88	1	p1
2.88	1	p1
2.88	1	p1
2.88	1	p1
2.93	1	p1
2.97	1	p1
2.97	1	p1
3.01	1	p1
3.17	1	p1
3.17	1	p1
3.17	1	p1
3.27	1	p1
3.55	1	p1
3.55	1	p1
3.55	1	p1
3.55	1	p1
3.55	1	p1
3.55	1	p1
3.55	1	p1
3.6	1	p1
3.61	1	p1
3.63	1	p1
3.85	1	p1
3.85	1	p1
3.85	1	p1
3.85	1	p1
3.85	1	p1
3.87	1	p1
3.91	1	p1
4.1	1	p1
4.1	1	p1
4.1	1	p1
4.1	1	p1
4.1	1	p1
4.1	1	p1
4.1	1	p1
4.15	1	p1
4.18	1	p1
4.18	1	p1
4.21	1	p1
4.25	1	p1
4.38	1	p1
4.38	1	p1
4.38	1	p1
4.38	1	p1
4.38	1	p1
4.45	1	p1
4.49	1	p1
4.49	1	p1
4.51	1	p1
4.67	1	p1
4.67	1	p1
4.67	1	p1
4.67	1	p1
4.67	1	p1
4.67	1	p1
4.67	1	p1
4.67	1	p1
4.75	1	p1
4.77	1	p1
4.79	1	p1
4.97	1	p1
4.97	1	p1
4.97	1	p1
4.97	1	p1
5.28	1	p1
5.28	1	p1
5.28	1	p1
5.28	1	p1
5.28	1	p1
5.28	1	p1
5.28	1	p1
5.3	1	p1
5.32	1	p1
5.34	1	p1
5.34	1	p1
5.35	1	p1
5.37	1	p1
5.57	1	p1
5.57	1	p1
5.57	1	p1
5.57	1	p1
5.57	1	p1
5.57	1	p1
5.57	1	p1
5.6	1	p1
5.65	1	p1
5.85	1	p1
5.85	1	p1
5.85	1	p1
5.85	1	p1
5.85	1	p1
5.85	1	p1
5.85	1	p1
5.92	1	p1
5.98	1	p1
6.16	1	p1
6.16	1	p1
6.16	1	p1
6.29	1	p1
6.29	1	p1
6.29	1	p1
6.49	1	p1
6.49	1	p1
6.51	1	p1
6.54	1	p1
6.56	1	p1
6.58	1	p1
6.77	1	p1
6.77	1	p1
6.77	1	p1
6.77	1	p1
6.77	1	p1
6.77	1	p1
7.11	1	p1
7.11	1	p1
7.11	1	p1
7.11	1	p1
7.11	1	p1
7.11	1	p1
7.11	1	p1
7.17	1	p1
7.17	1	p1
7.22	1	p1
7.22	1	p1
7.22	1	p1
7.4	1	p1
7.4	1	p1
7.4	1	p1
7.4	1	p1
7.4	1	p1
7.47	1	p1
7.47	1	p1
7.47	1	p1
7.47	1	p1
7.47	1	p1
7.62	1	p1
7.62	1	p1
7.62	1	p1
7.62	1	p1
7.62	1	p1
7.62	1	p1
7.62	1	p1
7.72	1	p1
7.72	1	p1
7.93	1	p1
7.93	1	p1
7.93	1	p1
7.93	1	p1
7.93	1	p1
7.93	1	p1
7.93	1	p1
7.93	1	p1
7.94	1	p1
8.05	1	p1
8.21	1	p1
8.21	1	p1
8.21	1	p1
8.21	1	p1
8.21	1	p1
8.31	1	p1
8.32	1	p1
8.32	1	p1
8.36	1	p1
8.37	1	p1
8.57	1	p1
8.6	1	p1
8.64	1	p1
8.89	1	p1
8.89	1	p1
8.89	1	p1
8.89	1	p1
8.89	1	p1
8.95	1	p1
9.18	1	p1
9.18	1	p1
9.23	1	p1
9.24	1	p1
9.32	1	p1
9.53	1	p1
9.53	1	p1
9.53	1	p1
9.89	1	p1
9.89	1	p1
9.97	1	p1
9.97	1	p1
9.97	1	p1
9.97	1	p1
10.1	1	p1
10.1	1	p1
10.1	1	p1
10.1	1	p1
10.1	1	p1
10.1	1	p1
10.1	1	p1
10.1	1	p1
10.1	1	p1
10.2	1	p1
10.4	1	p1
10.4	1	p1
10.4	1	p1
10.4	1	p1
10.5	1	p1
10.5	1	p1
10.5	1	p1
10.7	1	p1
10.7	1	p1
10.7	1	p1
10.8	1	p1
10.9	1	p1
11.1	1	p1
11.1	1	p1
11.1	1	p1
11.1	1	p1
11.1	1	p1
11.2	1	p1
11.4	1	p1
11.4	1	p1
11.4	1	p1
11.4	1	p1
11.7	1	p1
11.8	1	p1
11.8	1	p1
0.1065	0	p1
0.203	0	p1
0.3155	0	p1
0.414	0	p1
0.52	0	p1
0.6335	0	p1
0.7285	0	p1
0.8695	0	p1
0.9785	0	p1
1.085	0	p1
1.21	0	p1
1.21	0	p1
1.335	0	p1
1.455	0	p1
1.65	0	p1
1.65	0	p1
1.88	0	p1
1.88	0	p1
2.195	0	p1
2.195	0	p1
2.195	0	p1
2.195	0	p1
2.52	0	p1
2.52	0	p1
2.52	0	p1
2.615	0	p1
2.67	0	p1
2.795	0	p1
2.795	0	p1
2.795	0	p1
2.795	0	p1
2.925	0	p1
2.975	0	p1
3.025	0	p1
3.1	0	p1
3.1	0	p1
3.2	0	p1
3.2	0	p1
3.28	0	p1
3.335	0	p1
3.45	0	p1
3.45	0	p1
3.45	0	p1
3.45	0	p1
3.585	0	p1
3.74	0	p1
3.74	0	p1
3.74	0	p1
3.74	0	p1
3.74	0	p1
3.895	0	p1
4.005	0	p1
4.005	0	p1
4.005	0	p1
4.135	0	p1
4.185	0	p1
4.23	0	p1
4.32	0	p1
4.32	0	p1
4.32	0	p1
4.395	0	p1
4.435	0	p1
4.47	0	p1
4.59	0	p1
4.59	0	p1
4.59	0	p1
4.59	0	p1
4.705	0	p1
4.735	0	p1
4.775	0	p1
4.89	0	p1
4.89	0	p1
4.89	0	p1
4.89	0	p1
4.985	0	p1
5.025	0	p1
5.065	0	p1
5.105	0	p1
5.21	0	p1
5.21	0	p1
5.21	0	p1
5.21	0	p1
5.31	0	p1
5.365	0	p1
5.47	0	p1
5.47	0	p1
5.47	0	p1
5.47	0	p1
5.575	0	p1
5.62	0	p1
5.655	0	p1
5.77	0	p1
5.77	0	p1
5.77	0	p1
5.77	0	p1
5.865	0	p1
5.905	0	p1
5.945	0	p1
6.07	0	p1
6.07	0	p1
6.07	0	p1
6.07	0	p1
6.205	0	p1
6.255	0	p1
6.39	0	p1
6.39	0	p1
6.39	0	p1
6.39	0	p1
6.39	0	p1
6.525	0	p1
6.565	0	p1
6.68	0	p1
6.68	0	p1
6.68	0	p1
6.68	0	p1
6.8	0	p1
6.865	0	p1
6.865	0	p1
6.935	0	p1
7.025	0	p1
7.025	0	p1
7.025	0	p1
7.12	0	p1
7.145	0	p1
7.2	0	p1
7.31	0	p1
7.31	0	p1
7.31	0	p1
7.31	0	p1
7.435	0	p1
7.545	0	p1
7.545	0	p1
7.545	0	p1
7.545	0	p1
7.67	0	p1
7.67	0	p1
7.825	0	p1
7.825	0	p1
7.825	0	p1
7.825	0	p1
7.825	0	p1
7.975	0	p1
8.13	0	p1
8.13	0	p1
8.13	0	p1
8.13	0	p1
8.25	0	p1
8.295	0	p1
8.35	0	p1
8.475	0	p1
8.475	0	p1
8.475	0	p1
8.475	0	p1
8.58	0	p1
8.62	0	p1
8.66	0	p1
8.78	0	p1
8.78	0	p1
8.78	0	p1
8.78	0	p1
8.895	0	p1
8.94	0	p1
8.995	0	p1
9.09	0	p1
9.09	0	p1
9.09	0	p1
9.09	0	p1
9.215	0	p1
9.26	0	p1
9.31	0	p1
9.43	0	p1
9.43	0	p1
9.43	0	p1
9.43	0	p1
9.575	0	p1
9.575	0	p1
9.755	0	p1
9.755	0	p1
9.755	0	p1
9.755	0	p1
9.755	0	p1
9.755	0	p1
9.93	0	p1
9.93	0	p1
10.035	0	p1
10.035	0	p1
10.15	0	p1
10.15	0	p1
10.15	0	p1
10.15	0	p1
10.15	0	p1
10.15	0	p1
10.15	0	p1
10.15	0	p1
10.15	0	p1
10.15	0	p1
10.15	0	p1
10.15	0	p1
10.15	0	p1
10.15	0	p1
10.15	0	p1
10.3	0	p1
10.3	0	p1
10.3	0	p1
10.3	0	p1
10.3	0	p1
10.3	0	p1
10.3	0	p1
10.3	0	p1
10.3	0	p1
10.3	0	p1
10.3	0	p1
10.3	0	p1
10.3	0	p1
10.3	0	p1
10.3	0	p1
10.3	0	p1
10.3	0	p1
10.3	0	p1
10.3	0	p1
10.3	0	p1
10.3	0	p1
10.3	0	p1
10.3	0	p1
10.3	0	p1
10.3	0	p1
10.3	0	p1
10.3	0	p1
10.3	0	p1
10.3	0	p1
10.3	0	p1
10.3	0	p1
10.45	0	p1
10.45	0	p1
10.45	0	p1
10.45	0	p1
10.45	0	p1
10.45	0	p1
10.45	0	p1
10.45	0	p1
10.45	0	p1
10.45	0	p1
10.45	0	p1
10.45	0	p1
10.45	0	p1
10.45	0	p1
10.45	0	p1
10.6	0	p1
10.6	0	p1
10.6	0	p1
10.6	0	p1
10.6	0	p1
10.6	0	p1
10.6	0	p1
10.6	0	p1
10.6	0	p1
10.6	0	p1
10.6	0	p1
10.6	0	p1
10.6	0	p1
10.6	0	p1
10.6	0	p1
10.6	0	p1
10.6	0	p1
10.6	0	p1
10.6	0	p1
10.6	0	p1
10.6	0	p1
10.6	0	p1
10.6	0	p1
10.6	0	p1
10.6	0	p1
10.6	0	p1
10.6	0	p1
10.6	0	p1
10.6	0	p1
10.6	0	p1
10.6	0	p1
10.75	0	p1
10.75	0	p1
10.75	0	p1
10.75	0	p1
10.75	0	p1
10.75	0	p1
10.75	0	p1
10.75	0	p1
10.75	0	p1
10.75	0	p1
10.75	0	p1
10.75	0	p1
10.75	0	p1
10.75	0	p1
10.75	0	p1
10.75	0	p1
10.85	0	p1
10.85	0	p1
10.85	0	p1
10.85	0	p1
10.85	0	p1
10.85	0	p1
10.85	0	p1
10.85	0	p1
10.85	0	p1
10.85	0	p1
10.85	0	p1
10.85	0	p1
10.85	0	p1
10.85	0	p1
10.85	0	p1
11	0	p1
11	0	p1
11	0	p1
11	0	p1
11	0	p1
11	0	p1
11	0	p1
11	0	p1
11	0	p1
11	0	p1
11	0	p1
11	0	p1
11	0	p1
11	0	p1
11	0	p1
11	0	p1
11	0	p1
11	0	p1
11	0	p1
11	0	p1
11	0	p1
11	0	p1
11	0	p1
11	0	p1
11	0	p1
11	0	p1
11	0	p1
11	0	p1
11	0	p1
11	0	p1
11	0	p1
11.15	0	p1
11.15	0	p1
11.15	0	p1
11.15	0	p1
11.15	0	p1
11.15	0	p1
11.15	0	p1
11.15	0	p1
11.15	0	p1
11.15	0	p1
11.15	0	p1
11.15	0	p1
11.15	0	p1
11.15	0	p1
11.15	0	p1
11.15	0	p1
11.3	0	p1
11.3	0	p1
11.3	0	p1
11.3	0	p1
11.3	0	p1
11.3	0	p1
11.3	0	p1
11.3	0	p1
11.3	0	p1
11.3	0	p1
11.3	0	p1
11.3	0	p1
11.3	0	p1
11.3	0	p1
11.3	0	p1
11.3	0	p1
11.3	0	p1
11.3	0	p1
11.3	0	p1
11.3	0	p1
11.3	0	p1
11.3	0	p1
11.3	0	p1
11.3	0	p1
11.3	0	p1
11.3	0	p1
11.3	0	p1
11.3	0	p1
11.3	0	p1
11.3	0	p1
11.3	0	p1
11.45	0	p1
11.45	0	p1
11.45	0	p1
11.45	0	p1
11.45	0	p1
11.45	0	p1
11.45	0	p1
11.45	0	p1
11.45	0	p1
11.45	0	p1
11.45	0	p1
11.45	0	p1
11.45	0	p1
11.45	0	p1
11.45	0	p1
11.6	0	p1
11.6	0	p1
11.6	0	p1
11.6	0	p1
11.6	0	p1
11.6	0	p1
11.6	0	p1
11.6	0	p1
11.6	0	p1
11.6	0	p1
11.6	0	p1
11.6	0	p1
11.6	0	p1
11.6	0	p1
11.6	0	p1
11.6	0	p1
11.6	0	p1
11.6	0	p1
11.6	0	p1
11.6	0	p1
11.6	0	p1
11.6	0	p1
11.6	0	p1
11.6	0	p1
11.6	0	p1
11.6	0	p1
11.6	0	p1
11.6	0	p1
11.6	0	p1
11.6	0	p1
11.6	0	p1
11.8	0	p1
11.8	0	p1
11.8	0	p1
11.8	0	p1
11.8	0	p1
11.8	0	p1
11.8	0	p1
11.8	0	p1
11.8	0	p1
11.8	0	p1
11.8	0	p1
11.8	0	p1
11.8	0	p1
11.8	0	p1
11.8	0	p1
11.8	0	p1
11.8	0	p1
11.8	0	p1
11.8	0	p1
11.8	0	p1
11.8	0	p1
11.8	0	p1
11.8	0	p1
11.8	0	p1
11.8	0	p1
11.8	0	p1
11.8	0	p1
11.8	0	p1
11.8	0	p1
11.8	0	p1
11.8	0	p1
11.8	0	p1
11.8	0	p1
[truncated: 2,949 more rows]
