# Supplementary material for: Cancer patient survival can be parametrized to improve trial precision and reveal time-dependent therapeutic effects
Source: Nat Commun. 2022 Feb 15;13:873. doi: 10.1038/s41467-022-28410-9 (PMC8847344; doi:10.1038/s41467-022-28410-9)
Supplement: Supplementary file 5 — Supplementary Dataset 2 [file 41467_2022_28410_MOESM5_ESM.zip]

Archive with 26,348 entries (9,991 files):
- Supplementary Data File 2/3 parameter fits- Fig S3/
- Supplementary Data File 2/3 parameter fits- Fig S3/ACT_2D/
- Supplementary Data File 2/3 parameter fits- Fig S3/ACT_2D/ACT2_2D.csv
- Supplementary Data File 2/3 parameter fits- Fig S3/ACT_2D/ACT2_2D.pdf
- Supplementary Data File 2/3 parameter fits- Fig S3/ACT_2D/Weibull 3 parameter fit.nb
- Supplementary Data File 2/3 parameter fits- Fig S3/Chronicle_2B/
- Supplementary Data File 2/3 parameter fits- Fig S3/Chronicle_2B/Chronicle_2B.csv
- Supplementary Data File 2/3 parameter fits- Fig S3/Chronicle_2B/Chronicle_2B.pdf
- Supplementary Data File 2/3 parameter fits- Fig S3/Chronicle_2B/Weibull 3 parameter fit.nb
- Supplementary Data File 2/Algorithm pseudocode.docx
- Supplementary Data File 2/Alpha vs beta plots- Fig 5, S8/
- Supplementary Data File 2/Alpha vs beta plots- Fig 5, S8/20050181_1A.csv
- Supplementary Data File 2/Alpha vs beta plots- Fig 5, S8/20050181_1B.csv
- Supplementary Data File 2/Alpha vs beta plots- Fig 5, S8/20050181_2A.csv
- Supplementary Data File 2/Alpha vs beta plots- Fig 5, S8/20050181_2B.csv
- Supplementary Data File 2/Alpha vs beta plots- Fig 5, S8/A001_2.csv
- Supplementary Data File 2/Alpha vs beta plots- Fig 5, S8/A003_2A.csv
- Supplementary Data File 2/Alpha vs beta plots- Fig 5, S8/A003_2B.csv
- Supplementary Data File 2/Alpha vs beta plots- Fig 5, S8/A004_1A.csv
- Supplementary Data File 2/Alpha vs beta plots- Fig 5, S8/A004_1B.csv
- Supplementary Data File 2/Alpha vs beta plots- Fig 5, S8/ACT1_2A.csv
- Supplementary Data File 2/Alpha vs beta plots- Fig 5, S8/ACT1_3A.csv
- Supplementary Data File 2/Alpha vs beta plots- Fig 5, S8/ACT2_2A.csv
- Supplementary Data File 2/Alpha vs beta plots- Fig 5, S8/ACT2_2B.csv
- Supplementary Data File 2/Alpha vs beta plots- Fig 5, S8/ACT2_2C.csv
- Supplementary Data File 2/Alpha vs beta plots- Fig 5, S8/ACT2_2D.csv
- Supplementary Data File 2/Alpha vs beta plots- Fig 5, S8/ACTSCC_2A.csv
- Supplementary Data File 2/Alpha vs beta plots- Fig 5, S8/AIO0207_3B.csv
- Supplementary Data File 2/Alpha vs beta plots- Fig 5, S8/AIO0207_3C.csv
- Supplementary Data File 2/Alpha vs beta plots- Fig 5, S8/Alpha vs beta plots OS ANOVA.nb
- Supplementary Data File 2/Alpha vs beta plots- Fig 5, S8/Alpha vs beta plots SEFS ANOVA.nb
- Supplementary Data File 2/Alpha vs beta plots- Fig 5, S8/ALTTO_2A.csv
- Supplementary Data File 2/Alpha vs beta plots- Fig 5, S8/AMAROS_2A.csv
- Supplementary Data File 2/Alpha vs beta plots- Fig 5, S8/AMAROS_2B.csv
- Supplementary Data File 2/Alpha vs beta plots- Fig 5, S8/ASPECCT_2A.csv
- Supplementary Data File 2/Alpha vs beta plots- Fig 5, S8/ASPECCT_3A.csv
- Supplementary Data File 2/Alpha vs beta plots- Fig 5, S8/ATTENTION_2A.csv
- Supplementary Data File 2/Alpha vs beta plots- Fig 5, S8/ATTENTION_2B.csv
- Supplementary Data File 2/Alpha vs beta plots- Fig 5, S8/AURA3_1A.csv
- Supplementary Data File 2/Alpha vs beta plots- Fig 5, S8/AZURE_2A.csv
- Supplementary Data File 2/Alpha vs beta plots- Fig 5, S8/AZURE_4.csv
- Supplementary Data File 2/Alpha vs beta plots- Fig 5, S8/BEACON_2A.csv
- Supplementary Data File 2/Alpha vs beta plots- Fig 5, S8/BEACON_2B.csv
- Supplementary Data File 2/Alpha vs beta plots- Fig 5, S8/BEBYP_1.csv
- Supplementary Data File 2/Alpha vs beta plots- Fig 5, S8/BEBYP_3.csv
- Supplementary Data File 2/Alpha vs beta plots- Fig 5, S8/BEYOND_2A.csv
- Supplementary Data File 2/Alpha vs beta plots- Fig 5, S8/BEYOND_3A.csv
- Supplementary Data File 2/Alpha vs beta plots- Fig 5, S8/BOLERO1_2B.csv
- Supplementary Data File 2/Alpha vs beta plots- Fig 5, S8/BOLERO2_1.csv
- Supplementary Data File 2/Alpha vs beta plots- Fig 5, S8/BREC_2A.csv
- Supplementary Data File 2/Alpha vs beta plots- Fig 5, S8/BREC_2C.csv
- Supplementary Data File 2/Alpha vs beta plots- Fig 5, S8/CA184043_2A.csv
- Supplementary Data File 2/Alpha vs beta plots- Fig 5, S8/CA184043_4.csv
- Supplementary Data File 2/Alpha vs beta plots- Fig 5, S8/CA184095_2A.csv
- Supplementary Data File 2/Alpha vs beta plots- Fig 5, S8/CA184095_3.csv
- Supplementary Data File 2/Alpha vs beta plots- Fig 5, S8/CAIRO3_2A.csv
- Supplementary Data File 2/Alpha vs beta plots- Fig 5, S8/CAIRO3_2B.csv
- Supplementary Data File 2/Alpha vs beta plots- Fig 5, S8/CAIRO3_2D.csv
- Supplementary Data File 2/Alpha vs beta plots- Fig 5, S8/CALGB40502_2A.csv
- Supplementary Data File 2/Alpha vs beta plots- Fig 5, S8/CALGB40502_2B.csv
- Supplementary Data File 2/Alpha vs beta plots- Fig 5, S8/CALGB40502_2C.csv
- Supplementary Data File 2/Alpha vs beta plots- Fig 5, S8/CALGB40502_2D.csv
- Supplementary Data File 2/Alpha vs beta plots- Fig 5, S8/CALGB40503_2A.csv
- Supplementary Data File 2/Alpha vs beta plots- Fig 5, S8/CALGB40503_2B.csv
- Supplementary Data File 2/Alpha vs beta plots- Fig 5, S8/CALGB90202_2B.csv
- Supplementary Data File 2/Alpha vs beta plots- Fig 5, S8/CALGB90202_2C.csv
- Supplementary Data File 2/Alpha vs beta plots- Fig 5, S8/CBCSG006_2A.csv
- Supplementary Data File 2/Alpha vs beta plots- Fig 5, S8/CBCSG006_2B.csv
- Supplementary Data File 2/Alpha vs beta plots- Fig 5, S8/CEREBEL_2A.csv
- Supplementary Data File 2/Alpha vs beta plots- Fig 5, S8/Checking 60 and 90 event time.nb
- Supplementary Data File 2/Alpha vs beta plots- Fig 5, S8/Checkmate017_1.csv
- Supplementary Data File 2/Alpha vs beta plots- Fig 5, S8/Checkmate017_2B.csv
- Supplementary Data File 2/Alpha vs beta plots- Fig 5, S8/Checkmate057_1A.csv
- Supplementary Data File 2/Alpha vs beta plots- Fig 5, S8/Checkmate057_1C.csv
- Supplementary Data File 2/Alpha vs beta plots- Fig 5, S8/CHHiP_2A.csv
- Supplementary Data File 2/Alpha vs beta plots- Fig 5, S8/CHHiP_2B.csv
- Supplementary Data File 2/Alpha vs beta plots- Fig 5, S8/Chronicle_2A.csv
- Supplementary Data File 2/Alpha vs beta plots- Fig 5, S8/Chronicle_2B.csv
- Supplementary Data File 2/Alpha vs beta plots- Fig 5, S8/CLEOPATRA_2A.csv
- Supplementary Data File 2/Alpha vs beta plots- Fig 5, S8/CLEOPATRA_3A.csv
- Supplementary Data File 2/Alpha vs beta plots- Fig 5, S8/COMET1_2A.csv
- Supplementary Data File 2/Alpha vs beta plots- Fig 5, S8/COMET1_2B.csv
- Supplementary Data File 2/Alpha vs beta plots- Fig 5, S8/CONCEPT_1A.csv
- Supplementary Data File 2/Alpha vs beta plots- Fig 5, S8/CONCUR_2A.csv
- Supplementary Data File 2/Alpha vs beta plots- Fig 5, S8/CONCUR_3A.csv
- Supplementary Data File 2/Alpha vs beta plots- Fig 5, S8/COUAA202_2.csv
- Supplementary Data File 2/Alpha vs beta plots- Fig 5, S8/Dalotuzumab_3A.csv
- Supplementary Data File 2/Alpha vs beta plots- Fig 5, S8/Dalotuzumab_3B.csv
- Supplementary Data File 2/Alpha vs beta plots- Fig 5, S8/DART0105_2A.csv
- Supplementary Data File 2/Alpha vs beta plots- Fig 5, S8/DELTA_2B.csv
- Supplementary Data File 2/Alpha vs beta plots- Fig 5, S8/E1199_2A.csv
- Supplementary Data File 2/Alpha vs beta plots- Fig 5, S8/E1199_2C.csv
- Supplementary Data File 2/Alpha vs beta plots- Fig 5, S8/EAGLE_1.csv
- Supplementary Data File 2/Alpha vs beta plots- Fig 5, S8/ELDA_1A.csv
- Supplementary Data File 2/Alpha vs beta plots- Fig 5, S8/ELDA_1B.csv
- Supplementary Data File 2/Alpha vs beta plots- Fig 5, S8/ELM-PC4_2A.csv
- Supplementary Data File 2/Alpha vs beta plots- Fig 5, S8/ELM-PC4_3A.csv
- Supplementary Data File 2/Alpha vs beta plots- Fig 5, S8/ELM-PC5_2A.csv
- Supplementary Data File 2/Alpha vs beta plots- Fig 5, S8/ELM-PC5_2B.csv
- Supplementary Data File 2/Alpha vs beta plots- Fig 5, S8/ENSURE_2A.csv
- Supplementary Data File 2/Alpha vs beta plots- Fig 5, S8/ENSURE_3A.csv
- Supplementary Data File 2/Alpha vs beta plots- Fig 5, S8/EORTC22881_2.csv
- Supplementary Data File 2/Alpha vs beta plots- Fig 5, S8/Eribulin_2A.csv
- Supplementary Data File 2/Alpha vs beta plots- Fig 5, S8/Eribulin_2B.csv
- Supplementary Data File 2/Alpha vs beta plots- Fig 5, S8/ESPATUE_2.csv
- Supplementary Data File 2/Alpha vs beta plots- Fig 5, S8/ESPATUE_3.csv
- Supplementary Data File 2/Alpha vs beta plots- Fig 5, S8/ExteNET_2A.csv
- Supplementary Data File 2/Alpha vs beta plots- Fig 5, S8/FALCON_2.csv
- Supplementary Data File 2/Alpha vs beta plots- Fig 5, S8/FFCD2001_S1A.csv
- Supplementary Data File 2/Alpha vs beta plots- Fig 5, S8/FFCD2001_S1B.csv
- Supplementary Data File 2/Alpha vs beta plots- Fig 5, S8/FFCD2001_S1C.csv
- Supplementary Data File 2/Alpha vs beta plots- Fig 5, S8/FFCD2001_S1D.csv
- Supplementary Data File 2/Alpha vs beta plots- Fig 5, S8/Figitumumab_2A.csv
- Supplementary Data File 2/Alpha vs beta plots- Fig 5, S8/Figitumumab_2B.csv
- Supplementary Data File 2/Alpha vs beta plots- Fig 5, S8/Figitumumab2_2A.csv
- Supplementary Data File 2/Alpha vs beta plots- Fig 5, S8/Figitumumab2_2B.csv
- Supplementary Data File 2/Alpha vs beta plots- Fig 5, S8/FIRE3_2A.csv
- Supplementary Data File 2/Alpha vs beta plots- Fig 5, S8/FIRE3_2B.csv
- Supplementary Data File 2/Alpha vs beta plots- Fig 5, S8/GECESTRO-APBI_3.csv
- Supplementary Data File 2/Alpha vs beta plots- Fig 5, S8/GECESTRO-APBI_4.csv
- Supplementary Data File 2/Alpha vs beta plots- Fig 5, S8/GEICAM2003_2A.csv
- Supplementary Data File 2/Alpha vs beta plots- Fig 5, S8/GEICAM2003_2B.csv
- Supplementary Data File 2/Alpha vs beta plots- Fig 5, S8/GETUG12_2.csv
- Supplementary Data File 2/Alpha vs beta plots- Fig 5, S8/GETUG16_2.csv
- Supplementary Data File 2/Alpha vs beta plots- Fig 5, S8/GIM_3.csv
- Supplementary Data File 2/Alpha vs beta plots- Fig 5, S8/GIM2_2A.csv
- Supplementary Data File 2/Alpha vs beta plots- Fig 5, S8/GIM2_2B.csv
- Supplementary Data File 2/Alpha vs beta plots- Fig 5, S8/GIM2_2C.csv
- Supplementary Data File 2/Alpha vs beta plots- Fig 5, S8/GIM2_2D.csv
- Supplementary Data File 2/Alpha vs beta plots- Fig 5, S8/HYPRO_2A.csv
- Supplementary Data File 2/Alpha vs beta plots- Fig 5, S8/HYPRO_2B.csv
- Supplementary Data File 2/Alpha vs beta plots- Fig 5, S8/IBCSG2200_2A.csv
- Supplementary Data File 2/Alpha vs beta plots- Fig 5, S8/IMELDA_2A.csv
- Supplementary Data File 2/Alpha vs beta plots- Fig 5, S8/IMELDA_2B.csv
- Supplementary Data File 2/Alpha vs beta plots- Fig 5, S8/IMPRESS_2.csv
- Supplementary Data File 2/Alpha vs beta plots- Fig 5, S8/Iniparib_2A.csv
- Supplementary Data File 2/Alpha vs beta plots- Fig 5, S8/Iniparib_2C.csv
- Supplementary Data File 2/Alpha vs beta plots- Fig 5, S8/INSPIRE_2A.csv
- Supplementary Data File 2/Alpha vs beta plots- Fig 5, S8/INSPIRE_2B.csv
- Supplementary Data File 2/Alpha vs beta plots- Fig 5, S8/INT0142_2A.csv
- Supplementary Data File 2/Alpha vs beta plots- Fig 5, S8/INT0142_2B.csv
- Supplementary Data File 2/Alpha vs beta plots- Fig 5, S8/ITACa_2A.csv
- Supplementary Data File 2/Alpha vs beta plots- Fig 5, S8/ITACa_2B.csv
- Supplementary Data File 2/Alpha vs beta plots- Fig 5, S8/JCOG0509_2A.csv
- Supplementary Data File 2/Alpha vs beta plots- Fig 5, S8/JCOG0509_2B.csv
- Supplementary Data File 2/Alpha vs beta plots- Fig 5, S8/JCOG0605_2A.csv
- Supplementary Data File 2/Alpha vs beta plots- Fig 5, S8/JCOG0605_2B.csv
- Supplementary Data File 2/Alpha vs beta plots- Fig 5, S8/JFMC33-0502_2A.csv
- Supplementary Data File 2/Alpha vs beta plots- Fig 5, S8/JFMC33-0502_2B.csv
- Supplementary Data File 2/Alpha vs beta plots- Fig 5, S8/KEYNOTE024_1A.csv
- Supplementary Data File 2/Alpha vs beta plots- Fig 5, S8/KEYNOTE024_2.csv
- Supplementary Data File 2/Alpha vs beta plots- Fig 5, S8/LEA_2A.csv
- Supplementary Data File 2/Alpha vs beta plots- Fig 5, S8/LEA_2C.csv
- Supplementary Data File 2/Alpha vs beta plots- Fig 5, S8/LUMELung1_2A.csv
- Supplementary Data File 2/Alpha vs beta plots- Fig 5, S8/LUMELung1_3C.csv
- Supplementary Data File 2/Alpha vs beta plots- Fig 5, S8/LUXBreast1_2.csv
- Supplementary Data File 2/Alpha vs beta plots- Fig 5, S8/LUXBreast1_4.csv
- Supplementary Data File 2/Alpha vs beta plots- Fig 5, S8/LUXLung3-6_2A.csv
- Supplementary Data File 2/Alpha vs beta plots- Fig 5, S8/LUXLung3-6_2B.csv
- Supplementary Data File 2/Alpha vs beta plots- Fig 5, S8/LuxLung5_1A.csv
- Supplementary Data File 2/Alpha vs beta plots- Fig 5, S8/LuxLung5_1B.csv
- Supplementary Data File 2/Alpha vs beta plots- Fig 5, S8/LUXLung6(2)_2A.csv
- Supplementary Data File 2/Alpha vs beta plots- Fig 5, S8/LUXLung8_2A.csv
- Supplementary Data File 2/Alpha vs beta plots- Fig 5, S8/LUXLung8_3A.csv
- Supplementary Data File 2/Alpha vs beta plots- Fig 5, S8/MA17R_1A.csv
- Supplementary Data File 2/Alpha vs beta plots- Fig 5, S8/MA17R_1B.csv
- Supplementary Data File 2/Alpha vs beta plots- Fig 5, S8/MA31_2.csv
- Supplementary Data File 2/Alpha vs beta plots- Fig 5, S8/MA31_3.csv
- Supplementary Data File 2/Alpha vs beta plots- Fig 5, S8/MAGRIT_2A.csv
- Supplementary Data File 2/Alpha vs beta plots- Fig 5, S8/MAINSAIL_2A.csv
- Supplementary Data File 2/Alpha vs beta plots- Fig 5, S8/MAINSAIL_2B.csv
- Supplementary Data File 2/Alpha vs beta plots- Fig 5, S8/MAPS_2A.csv
- Supplementary Data File 2/Alpha vs beta plots- Fig 5, S8/MAPS_2C.csv
- Supplementary Data File 2/Alpha vs beta plots- Fig 5, S8/MARIANNE_2A.csv
- Supplementary Data File 2/Alpha vs beta plots- Fig 5, S8/MARQUEE_2A.csv
- Supplementary Data File 2/Alpha vs beta plots- Fig 5, S8/MARQUEE_2B.csv
- Supplementary Data File 2/Alpha vs beta plots- Fig 5, S8/METlung_2A.csv
- Supplementary Data File 2/Alpha vs beta plots- Fig 5, S8/METlung_3A.csv
- Supplementary Data File 2/Alpha vs beta plots- Fig 5, S8/MINDACT_2C.csv
- Supplementary Data File 2/Alpha vs beta plots- Fig 5, S8/MINDACT_2D.csv
- Supplementary Data File 2/Alpha vs beta plots- Fig 5, S8/MIROX_2A.csv
- Supplementary Data File 2/Alpha vs beta plots- Fig 5, S8/MIROX_2B.csv
- Supplementary Data File 2/Alpha vs beta plots- Fig 5, S8/MONALEESA2_1.csv
- Supplementary Data File 2/Alpha vs beta plots- Fig 5, S8/MRC-RT01_2A.csv
- Supplementary Data File 2/Alpha vs beta plots- Fig 5, S8/NCICBR26_2A.csv
- Supplementary Data File 2/Alpha vs beta plots- Fig 5, S8/NCICBR26_2B.csv
- Supplementary Data File 2/Alpha vs beta plots- Fig 5, S8/NeoALTTO_2A.csv
- Supplementary Data File 2/Alpha vs beta plots- Fig 5, S8/NITRO_2A.csv
- Supplementary Data File 2/Alpha vs beta plots- Fig 5, S8/NITRO_2B.csv
- Supplementary Data File 2/Alpha vs beta plots- Fig 5, S8/NO16968_2A.csv
- Supplementary Data File 2/Alpha vs beta plots- Fig 5, S8/NO16968_2C.csv
- Supplementary Data File 2/Alpha vs beta plots- Fig 5, S8/NOAH_2A.csv
- Supplementary Data File 2/Alpha vs beta plots- Fig 5, S8/NOAH_2B.csv
- Supplementary Data File 2/Alpha vs beta plots- Fig 5, S8/NSABPB35_2.csv
- Supplementary Data File 2/Alpha vs beta plots- Fig 5, S8/NSABPB35_3.csv
- Supplementary Data File 2/Alpha vs beta plots- Fig 5, S8/NSABPB40_3A.csv
- Supplementary Data File 2/Alpha vs beta plots- Fig 5, S8/NSABPB40_3B.csv
- Supplementary Data File 2/Alpha vs beta plots- Fig 5, S8/NSABPR04_3A.csv
- Supplementary Data File 2/Alpha vs beta plots- Fig 5, S8/NSABPR04_3B.csv
- Supplementary Data File 2/Alpha vs beta plots- Fig 5, S8/NSABPR04_5A.csv
- Supplementary Data File 2/Alpha vs beta plots- Fig 5, S8/NSABPR04_5B.csv
- Supplementary Data File 2/Alpha vs beta plots- Fig 5, S8/NTR1527_4.csv
- Supplementary Data File 2/Alpha vs beta plots- Fig 5, S8/OMEGA_3A.csv
- Supplementary Data File 2/Alpha vs beta plots- Fig 5, S8/OMEGA_3B.csv
- Supplementary Data File 2/Alpha vs beta plots- Fig 5, S8/OPTIMAL_1.csv
- Supplementary Data File 2/Alpha vs beta plots- Fig 5, S8/OPTIMOX3_3A.csv
- Supplementary Data File 2/Alpha vs beta plots- Fig 5, S8/OPTIMOX3_3B.csv
- Supplementary Data File 2/Alpha vs beta plots- Fig 5, S8/PALOMA2_1A.csv
- Supplementary Data File 2/Alpha vs beta plots- Fig 5, S8/PALOMA3_1A.csv
- Supplementary Data File 2/Alpha vs beta plots- Fig 5, S8/PALOMA3_2A.csv
- Supplementary Data File 2/Alpha vs beta plots- Fig 5, S8/PEGASE07_2A.csv
- Supplementary Data File 2/Alpha vs beta plots- Fig 5, S8/PEGASE07_2B.csv
- Supplementary Data File 2/Alpha vs beta plots- Fig 5, S8/PETACC8_2A.csv
- Supplementary Data File 2/Alpha vs beta plots- Fig 5, S8/PETACC8_3A.csv
- Supplementary Data File 2/Alpha vs beta plots- Fig 5, S8/PhaseIII_ClinicalTrials_metadata_F.xlsx
- Supplementary Data File 2/Alpha vs beta plots- Fig 5, S8/PREVAIL_1A.csv
- Supplementary Data File 2/Alpha vs beta plots- Fig 5, S8/PREVAIL_1B.csv
- Supplementary Data File 2/Alpha vs beta plots- Fig 5, S8/PROCLAIM_2A.csv
- Supplementary Data File 2/Alpha vs beta plots- Fig 5, S8/PROCLAIM_2B.csv
- Supplementary Data File 2/Alpha vs beta plots- Fig 5, S8/PROCTOR-SCRIPT_1A.csv
- Supplementary Data File 2/Alpha vs beta plots- Fig 5, S8/PROCTOR-SCRIPT_1B.csv
- Supplementary Data File 2/Alpha vs beta plots- Fig 5, S8/PROFILE1014_1A.csv
- Supplementary Data File 2/Alpha vs beta plots- Fig 5, S8/PROFILE1014_1B.csv
- Supplementary Data File 2/Alpha vs beta plots- Fig 5, S8/PROFILE1014_2A.csv
- Supplementary Data File 2/Alpha vs beta plots- Fig 5, S8/PROSE_2A.csv
- Supplementary Data File 2/Alpha vs beta plots- Fig 5, S8/PROSE_2B.csv
- Supplementary Data File 2/Alpha vs beta plots- Fig 5, S8/QUARTZ_2A.csv
- Supplementary Data File 2/Alpha vs beta plots- Fig 5, S8/QUASAR2_2B.csv
- Supplementary Data File 2/Alpha vs beta plots- Fig 5, S8/R98_2.csv
- Supplementary Data File 2/Alpha vs beta plots- Fig 5, S8/R98_4.csv
- Supplementary Data File 2/Alpha vs beta plots- Fig 5, S8/RADIANT_2A.csv
- Supplementary Data File 2/Alpha vs beta plots- Fig 5, S8/RAISE_2A.csv
- Supplementary Data File 2/Alpha vs beta plots- Fig 5, S8/RAISE_2B.csv
- Supplementary Data File 2/Alpha vs beta plots- Fig 5, S8/RECOURSE_1A.csv
- Supplementary Data File 2/Alpha vs beta plots- Fig 5, S8/RECOURSE_2A.csv
- Supplementary Data File 2/Alpha vs beta plots- Fig 5, S8/REVEL_2.csv
- Supplementary Data File 2/Alpha vs beta plots- Fig 5, S8/REVEL_3.csv
- Supplementary Data File 2/Alpha vs beta plots- Fig 5, S8/ROSE_2A.csv
- Supplementary Data File 2/Alpha vs beta plots- Fig 5, S8/ROSE_2C.csv
- Supplementary Data File 2/Alpha vs beta plots- Fig 5, S8/RTOG0415_2.csv
- Supplementary Data File 2/Alpha vs beta plots- Fig 5, S8/RTOG0617_2A.csv
- Supplementary Data File 2/Alpha vs beta plots- Fig 5, S8/RTOG0617_2B.csv
- Supplementary Data File 2/Alpha vs beta plots- Fig 5, S8/RTOG9804_2D.csv
- Supplementary Data File 2/Alpha vs beta plots- Fig 5, S8/SAKK_2A.csv
- Supplementary Data File 2/Alpha vs beta plots- Fig 5, S8/SAKK4106_1.csv
- Supplementary Data File 2/Alpha vs beta plots- Fig 5, S8/SAKK4106_3.csv
- Supplementary Data File 2/Alpha vs beta plots- Fig 5, S8/SELECTBC_2A.csv
- Supplementary Data File 2/Alpha vs beta plots- Fig 5, S8/SELECTBC_2B.csv
- Supplementary Data File 2/Alpha vs beta plots- Fig 5, S8/SIRFLOX_3.csv
- Supplementary Data File 2/Alpha vs beta plots- Fig 5, S8/SMART_3.csv
- Supplementary Data File 2/Alpha vs beta plots- Fig 5, S8/SOFT_2A.csv
- Supplementary Data File 2/Alpha vs beta plots- Fig 5, S8/SQUIRE_2A.csv
- Supplementary Data File 2/Alpha vs beta plots- Fig 5, S8/SQUIRE_2B.csv
- Supplementary Data File 2/Alpha vs beta plots- Fig 5, S8/Surrogate Event-Free Survival Cancer Type Met Status.pdf
- Supplementary Data File 2/Alpha vs beta plots- Fig 5, S8/TANIA_2.csv
- Supplementary Data File 2/Alpha vs beta plots- Fig 5, S8/Tasquinimod_2A.csv
- Supplementary Data File 2/Alpha vs beta plots- Fig 5, S8/Tasquinimod_2B.csv
- Supplementary Data File 2/Alpha vs beta plots- Fig 5, S8/TCOG0701_1A.csv
- Supplementary Data File 2/Alpha vs beta plots- Fig 5, S8/TCOG0701_1B.csv
- Supplementary Data File 2/Alpha vs beta plots- Fig 5, S8/TEXT-SOFT(2)_2A.csv
- Supplementary Data File 2/Alpha vs beta plots- Fig 5, S8/TH3RESA_2A.csv
- Supplementary Data File 2/Alpha vs beta plots- Fig 5, S8/TH3RESA_4.csv
- Supplementary Data File 2/Alpha vs beta plots- Fig 5, S8/TRAPEZE_1A.csv
- Supplementary Data File 2/Alpha vs beta plots- Fig 5, S8/TRAPEZE_1B.csv
- Supplementary Data File 2/Alpha vs beta plots- Fig 5, S8/TRIBE(2)_2A.csv
- Supplementary Data File 2/Alpha vs beta plots- Fig 5, S8/TRIBE(2)_2B.csv
- Supplementary Data File 2/Alpha vs beta plots- Fig 5, S8/TRIBE_2.csv
- Supplementary Data File 2/Alpha vs beta plots- Fig 5, S8/TROG0306_2.csv
- Supplementary Data File 2/Alpha vs beta plots- Fig 5, S8/TURANDOT_2B.csv
- Supplementary Data File 2/Alpha vs beta plots- Fig 5, S8/TURANDOT_3.csv
- Supplementary Data File 2/Alpha vs beta plots- Fig 5, S8/VANTAGE014_2.csv
- Supplementary Data File 2/Alpha vs beta plots- Fig 5, S8/VANTAGE014_4.csv
- Supplementary Data File 2/Alpha vs beta plots- Fig 5, S8/Weibull Overall Survival Cancer Type Met Status.pdf
- Supplementary Data File 2/Alpha vs beta plots- Fig 5, S8/WJOG5108L_2A.csv
- Supplementary Data File 2/Alpha vs beta plots- Fig 5, S8/WJOG5108L_2B.csv
- Supplementary Data File 2/Alpha vs beta plots- Fig 5, S8/WJOG5208L_2A.csv
- Supplementary Data File 2/Alpha vs beta plots- Fig 5, S8/WJOG5208L_2B.csv
- Supplementary Data File 2/Alpha vs beta plots- Fig 5, S8/WSGAGO_2A.csv
- Supplementary Data File 2/Alpha vs beta plots- Fig 5, S8/WSG-ARA_3.csv
- Supplementary Data File 2/Delta alpha vs beta plots- Fig 6, 7, S9/
- Supplementary Data File 2/Delta alpha vs beta plots- Fig 6, 7, S9/20050181_1A.csv
- Supplementary Data File 2/Delta alpha vs beta plots- Fig 6, 7, S9/20050181_1B.csv
- Supplementary Data File 2/Delta alpha vs beta plots- Fig 6, 7, S9/20050181_2A.csv
- Supplementary Data File 2/Delta alpha vs beta plots- Fig 6, 7, S9/20050181_2B.csv
- Supplementary Data File 2/Delta alpha vs beta plots- Fig 6, 7, S9/A001_2.csv
- Supplementary Data File 2/Delta alpha vs beta plots- Fig 6, 7, S9/A003_2A.csv
- Supplementary Data File 2/Delta alpha vs beta plots- Fig 6, 7, S9/A003_2B.csv
- Supplementary Data File 2/Delta alpha vs beta plots- Fig 6, 7, S9/A004_1A.csv
- Supplementary Data File 2/Delta alpha vs beta plots- Fig 6, 7, S9/A004_1B.csv
- Supplementary Data File 2/Delta alpha vs beta plots- Fig 6, 7, S9/ACT1_2A.csv
- Supplementary Data File 2/Delta alpha vs beta plots- Fig 6, 7, S9/ACT1_3A.csv
- Supplementary Data File 2/Delta alpha vs beta plots- Fig 6, 7, S9/ACT2_2A.csv
- Supplementary Data File 2/Delta alpha vs beta plots- Fig 6, 7, S9/ACT2_2B.csv
- Supplementary Data File 2/Delta alpha vs beta plots- Fig 6, 7, S9/ACT2_2C.csv
- Supplementary Data File 2/Delta alpha vs beta plots- Fig 6, 7, S9/ACT2_2D.csv
- Supplementary Data File 2/Delta alpha vs beta plots- Fig 6, 7, S9/ACTSCC_2A.csv
- Supplementary Data File 2/Delta alpha vs beta plots- Fig 6, 7, S9/AIO0207_3B.csv
- Supplementary Data File 2/Delta alpha vs beta plots- Fig 6, 7, S9/AIO0207_3C.csv
- Supplementary Data File 2/Delta alpha vs beta plots- Fig 6, 7, S9/ALTTO_2A.csv
- Supplementary Data File 2/Delta alpha vs beta plots- Fig 6, 7, S9/AMAROS_2A.csv
[truncated: 9,700 more entries]
