# Supplementary material for: Cancer patient survival can be parametrized to improve trial precision and reveal time-dependent therapeutic effects
Source: Nat Commun. 2022 Feb 15;13:873. doi: 10.1038/s41467-022-28410-9 (PMC8847344; doi:10.1038/s41467-022-28410-9)
Supplement: Supplementary file 5 — Supplementary Dataset 2 [file 41467_2022_28410_MOESM5_ESM.zip › Supplementary Data File 2/3 parameter fits- Fig S3/Chronicle_2B/Weibull 3 parameter fit.nb]

(* Content-type: application/vnd.wolfram.mathematica *)

(*** Wolfram Notebook File ***)
(* http://www.wolfram.com/nb *)

(* CreatedBy='Mathematica 12.0' *)

(*CacheID: 234*)
(* Internal cache information:
NotebookFileLineBreakTest
NotebookFileLineBreakTest
NotebookDataPosition[       158,          7]
NotebookDataLength[     66573,       1473]
NotebookOptionsPosition[     62227,       1405]
NotebookOutlinePosition[     62657,       1422]
CellTagsIndexPosition[     62614,       1419]
WindowFrame->Normal*)

(* Beginning of Notebook Content *)
Notebook[{
Cell[BoxData[{
 RowBox[{"Clear", "[", "\"\<Global`*\>\"", "]"}], "\[IndentingNewLine]", 
 RowBox[{
  RowBox[{"SetDirectory", "[", 
   RowBox[{"NotebookDirectory", "[", "]"}], "]"}], ";"}]}], "Input",
 CellChangeTimes->{{3.8226095637074757`*^9, 3.8226095712509747`*^9}, {
   3.8281783756021414`*^9, 3.8281783757782183`*^9}, 3.8281808523104978`*^9, {
   3.842459553487819*^9, 3.842459554103012*^9}},
 CellLabel->"In[51]:=",ExpressionUUID->"b5a5496b-7e42-4e9f-b77c-96fef296de38"],

Cell[BoxData[
 RowBox[{
  RowBox[{"pdf1", "=", 
   RowBox[{"FullSimplify", "[", 
    RowBox[{
     RowBox[{"PDF", "[", 
      RowBox[{
       RowBox[{"WeibullDistribution", "[", 
        RowBox[{"\[Alpha]", ",", "\[Beta]"}], "]"}], ",", "x"}], "]"}], ",", 
     RowBox[{"Assumptions", "\[Rule]", 
      RowBox[{"{", 
       RowBox[{
        RowBox[{"\[Alpha]", ">", "0"}], ",", 
        RowBox[{"\[Beta]", ">", "0"}], ",", 
        RowBox[{"x", ">", "0"}]}], "}"}]}]}], "]"}]}], ";"}]], "Input",
 CellChangeTimes->{{3.8158490553407946`*^9, 3.815849057484061*^9}, {
   3.8158491593564672`*^9, 3.815849159516041*^9}, {3.8158502343867784`*^9, 
   3.8158502469298487`*^9}, 3.8281784843964744`*^9},
 CellLabel->"In[53]:=",ExpressionUUID->"27f7298d-6b11-4bd1-b7e3-4e6d239d6e90"],

Cell[BoxData[
 RowBox[{
  RowBox[{
   RowBox[{"WeibullPDF", "[", "t_", "]"}], ":=", 
   RowBox[{"pdf1", "/.", 
    RowBox[{"{", 
     RowBox[{"x", "\[Rule]", "t"}], "}"}]}]}], ";"}]], "Input",
 CellChangeTimes->{{3.8158490590119996`*^9, 3.8158491102861075`*^9}, {
   3.8158491425581813`*^9, 3.8158491885812845`*^9}, 3.8281784818183208`*^9},
 CellLabel->"In[54]:=",ExpressionUUID->"941b443b-44e9-483e-acb6-7bdd9a55e4e0"],

Cell[BoxData[
 RowBox[{
  RowBox[{"cdf1", "=", 
   RowBox[{"FullSimplify", "[", 
    RowBox[{
     RowBox[{"CDF", "[", 
      RowBox[{
       RowBox[{"WeibullDistribution", "[", 
        RowBox[{"\[Alpha]", ",", "\[Beta]"}], "]"}], ",", "x"}], "]"}], ",", 
     RowBox[{"Assumptions", "\[Rule]", 
      RowBox[{"{", 
       RowBox[{
        RowBox[{"\[Alpha]", ">", "0"}], ",", 
        RowBox[{"\[Beta]", ">", "0"}], ",", 
        RowBox[{"x", ">", "0"}]}], "}"}]}]}], "]"}]}], ";"}]], "Input",
 CellChangeTimes->{{3.815848852927369*^9, 3.8158488591955166`*^9}, {
   3.8158492069648743`*^9, 3.8158492089306154`*^9}, {3.8158502611164026`*^9, 
   3.815850272105652*^9}, 3.8281784785233665`*^9},
 CellLabel->"In[55]:=",ExpressionUUID->"f4f64d75-555e-44ca-aff0-829d73644602"],

Cell[BoxData[
 RowBox[{
  RowBox[{
   RowBox[{"WeibullCDF", "[", "t_", "]"}], ":=", 
   RowBox[{"cdf1", "/.", 
    RowBox[{"{", 
     RowBox[{"x", "\[Rule]", "t"}], "}"}]}]}], ";"}]], "Input",
 CellChangeTimes->{{3.8158492152447233`*^9, 3.8158492245231133`*^9}, 
   3.828178487377342*^9},
 CellLabel->"In[56]:=",ExpressionUUID->"25478ea1-be03-4ad3-a835-f02a4656e0de"],

Cell[CellGroupData[{

Cell["importing trial data", "Section",
 CellChangeTimes->{{3.8159578074364967`*^9, 
  3.815957814472673*^9}},ExpressionUUID->"34c5fe91-1ba1-4a29-a2a9-\
9c66577b46f4"],

Cell[BoxData[
 RowBox[{
  RowBox[{"(*", " ", 
   RowBox[{"response", " ", "duration", " ", "in", " ", "months"}], " ", 
   "*)"}], "\[IndentingNewLine]", 
  RowBox[{
   RowBox[{"trialdata", "=", 
    RowBox[{"Import", "[", 
     RowBox[{
      RowBox[{
       RowBox[{"NotebookDirectory", "[", "]"}], "<>", 
       "\"\<Chronicle_2B.csv\>\""}], ",", "\"\<CSV\>\""}], "]"}]}], 
   ";"}]}]], "Input",
 CellChangeTimes->{{3.815848686078147*^9, 3.8158487106304636`*^9}, {
  3.8158513412968836`*^9, 3.815851346040515*^9}, {3.822609208279316*^9, 
  3.8226092275590153`*^9}, {3.8226125552952642`*^9, 3.82261256826206*^9}, {
  3.828180610086331*^9, 3.828180610359537*^9}},
 CellLabel->"In[57]:=",ExpressionUUID->"4f43f04a-776d-4014-a555-5d8b4d026a9b"],

Cell[BoxData[
 RowBox[{
  RowBox[{
   RowBox[{"IPD", "[", "\"\<follow_up_only\>\"", "]"}], "=", 
   RowBox[{"Select", "[", 
    RowBox[{"trialdata", ",", 
     RowBox[{
      RowBox[{
       RowBox[{"#", "\[LeftDoubleBracket]", "3", "\[RightDoubleBracket]"}], 
       "\[Equal]", "\"\<follow_up_only\>\""}], "&"}]}], "]"}]}], 
  ";"}]], "Input",
 CellChangeTimes->{{3.8226092394373684`*^9, 3.8226092831706886`*^9}, {
   3.8226125730883837`*^9, 3.8226126016051707`*^9}, 3.828180612790535*^9},
 CellLabel->"In[58]:=",ExpressionUUID->"a9a732f9-cc49-4b2c-b156-65f8ceda0b09"],

Cell[BoxData[
 RowBox[{
  RowBox[{"AllEvents", "=", 
   RowBox[{
    RowBox[{"IPD", "[", "\"\<follow_up_only\>\"", "]"}], 
    "\[LeftDoubleBracket]", 
    RowBox[{"All", ",", 
     RowBox[{"{", 
      RowBox[{"1", ",", "2"}], "}"}]}], "\[RightDoubleBracket]"}]}], 
  ";"}]], "Input",
 CellChangeTimes->{{3.815849337564827*^9, 3.815849346839018*^9}, {
   3.822609297987195*^9, 3.8226093082294407`*^9}, {3.822612606151357*^9, 
   3.8226126084217653`*^9}, 3.828180616069904*^9},
 CellLabel->"In[59]:=",ExpressionUUID->"6d7cef32-d988-4a59-92ff-986b0fcd68d8"],

Cell[BoxData[{
 RowBox[{
  RowBox[{"CensoringLabel", "=", "0"}], ";"}], "\[IndentingNewLine]", 
 RowBox[{
  RowBox[{
   RowBox[{"ProgressionLabel", "=", "1"}], ";"}], 
  "\[IndentingNewLine]"}], "\[IndentingNewLine]", 
 RowBox[{
  RowBox[{"CensoringEventTimes", "=", 
   RowBox[{
    RowBox[{"Select", "[", 
     RowBox[{"AllEvents", ",", 
      RowBox[{
       RowBox[{
        RowBox[{"#", "\[LeftDoubleBracket]", "2", "\[RightDoubleBracket]"}], 
        "\[Equal]", "CensoringLabel"}], "&"}]}], "]"}], 
    "\[LeftDoubleBracket]", 
    RowBox[{"All", ",", "1"}], "\[RightDoubleBracket]"}]}], 
  ";"}], "\[IndentingNewLine]", 
 RowBox[{
  RowBox[{"ProgressionEventTimes", "=", 
   RowBox[{
    RowBox[{"Select", "[", 
     RowBox[{"AllEvents", ",", 
      RowBox[{
       RowBox[{
        RowBox[{"#", "\[LeftDoubleBracket]", "2", "\[RightDoubleBracket]"}], 
        "\[Equal]", "ProgressionLabel"}], "&"}]}], "]"}], 
    "\[LeftDoubleBracket]", 
    RowBox[{"All", ",", "1"}], "\[RightDoubleBracket]"}]}], ";"}]}], "Input",
 CellChangeTimes->{{3.8158493506947017`*^9, 3.8158493678818665`*^9}, {
  3.815849482319006*^9, 3.8158494948361154`*^9}, {3.822609326075714*^9, 
  3.822609399638831*^9}, {3.8226095017894316`*^9, 3.822609516682206*^9}, {
  3.822610069435355*^9, 3.8226100709221263`*^9}, {3.822610555018284*^9, 
  3.8226105566892447`*^9}, {3.828180622398609*^9, 3.8281806268451357`*^9}},
 CellLabel->"In[60]:=",ExpressionUUID->"b4306eb4-ff70-4914-8b75-51b6f9df84a3"],

Cell[BoxData[
 RowBox[{
  RowBox[{"AllEvents", "=", 
   RowBox[{"Join", "[", "\[IndentingNewLine]", 
    RowBox[{
     RowBox[{
      RowBox[{"{", 
       RowBox[{"ProgressionEventTimes", ",", 
        RowBox[{"Table", "[", 
         RowBox[{"1", ",", 
          RowBox[{"{", 
           RowBox[{"Length", "[", "ProgressionEventTimes", "]"}], "}"}]}], 
         "]"}]}], "}"}], "\[Transpose]"}], ",", "\[IndentingNewLine]", 
     RowBox[{
      RowBox[{"{", 
       RowBox[{"CensoringEventTimes", ",", 
        RowBox[{"Table", "[", 
         RowBox[{"0", ",", 
          RowBox[{"{", 
           RowBox[{"Length", "[", "CensoringEventTimes", "]"}], "}"}]}], 
         "]"}]}], "}"}], "\[Transpose]"}]}], "\[IndentingNewLine]", "]"}]}], 
  ";"}]], "Input",
 CellChangeTimes->{{3.822610314138942*^9, 3.8226103622977448`*^9}, {
   3.8226104045472727`*^9, 3.822610405625419*^9}, {3.822610437124979*^9, 
   3.822610458163248*^9}, {3.822610575427497*^9, 3.822610576361885*^9}, 
   3.8281806299973993`*^9},
 CellLabel->"In[64]:=",ExpressionUUID->"b307c994-989a-4634-af63-c8450e53f251"],

Cell[BoxData[
 RowBox[{
  RowBox[{"TrialEventData", "=", 
   RowBox[{"EventData", "[", 
    RowBox[{
     RowBox[{"AllEvents", "\[LeftDoubleBracket]", 
      RowBox[{"All", ",", "1"}], "\[RightDoubleBracket]"}], ",", 
     RowBox[{"(*", " ", 
      RowBox[{"NOTE", " ", "SHIFT", " ", "IN", " ", 
       RowBox[{"CENSOR", "/", "PROGRESSION"}], " ", "LABELS", " ", "FROM", 
       " ", "0", " ", "TO", " ", "1"}], " ", "*)"}], 
     RowBox[{"1", "-", 
      RowBox[{"AllEvents", "\[LeftDoubleBracket]", 
       RowBox[{"All", ",", "2"}], "\[RightDoubleBracket]"}]}]}], "]"}]}], 
  ";"}]], "Input",
 CellChangeTimes->{{3.8158691484477544`*^9, 3.8158691849512534`*^9}, {
   3.8226094208459272`*^9, 3.8226094209227257`*^9}, {3.8226095258867145`*^9, 
   3.822609547666805*^9}, 3.82818063223734*^9},
 CellLabel->"In[65]:=",ExpressionUUID->"c6255969-315f-4fcb-96f2-25751b68b465"],

Cell[BoxData[
 RowBox[{
  RowBox[{"TrialSurvivalFunction", "=", 
   RowBox[{"SurvivalModelFit", "[", "TrialEventData", "]"}]}], ";"}]], "Input",
 CellChangeTimes->{{3.8158691881200523`*^9, 3.815869210929084*^9}, 
   3.828180634558584*^9},
 CellLabel->"In[66]:=",ExpressionUUID->"dcc5137f-06f2-4e71-9459-41b0feac5ed0"],

Cell[CellGroupData[{

Cell[BoxData[
 RowBox[{"TrialSurvivalPlot", "=", 
  RowBox[{"Plot", "[", 
   RowBox[{
    RowBox[{"TrialSurvivalFunction", "[", "t", "]"}], ",", 
    RowBox[{"{", 
     RowBox[{"t", ",", "0", ",", "90"}], "}"}], ",", 
    RowBox[{"Exclusions", "\[Rule]", "None"}], ",", 
    RowBox[{"PlotPoints", "\[Rule]", "500"}], ",", 
    RowBox[{"PlotRange", "\[Rule]", 
     RowBox[{"{", 
      RowBox[{"0", ",", "1"}], "}"}]}], ",", 
    RowBox[{"PlotRangePadding", "\[Rule]", "None"}], ",", 
    RowBox[{"Frame", "\[Rule]", 
     RowBox[{"{", 
      RowBox[{
       RowBox[{"{", 
        RowBox[{"True", ",", "False"}], "}"}], ",", 
       RowBox[{"{", 
        RowBox[{"True", ",", "False"}], "}"}]}], "}"}]}], ",", 
    RowBox[{"FrameStyle", "\[Rule]", 
     RowBox[{"Directive", "[", 
      RowBox[{"Black", ",", 
       RowBox[{"Thickness", "[", "Medium", "]"}]}], "]"}]}], ",", 
    RowBox[{"BaseStyle", "\[Rule]", 
     RowBox[{"{", 
      RowBox[{
       RowBox[{"FontFamily", "\[Rule]", "\"\<Arial\>\""}], ",", 
       RowBox[{"FontSize", "\[Rule]", "9"}]}], "}"}]}], ",", 
    RowBox[{"FrameLabel", "\[Rule]", 
     RowBox[{"{", 
      RowBox[{"\"\<Time (months)\>\"", ",", "\"\<Probability of OS\>\""}], 
      "}"}]}], ",", 
    RowBox[{"PlotStyle", "\[Rule]", 
     RowBox[{"Directive", "[", 
      RowBox[{
       RowBox[{"Blend", "[", 
        RowBox[{"{", 
         RowBox[{
          RowBox[{"ColorData", "[", 
           RowBox[{"3", ",", "6"}], "]"}], ",", "Blue"}], "}"}], "]"}], ",", 
       RowBox[{"Opacity", "[", "1", "]"}], ",", 
       RowBox[{"AbsoluteThickness", "[", "2", "]"}]}], "]"}]}], ",", 
    RowBox[{"ImageSize", "\[Rule]", 
     RowBox[{"{", 
      RowBox[{
       RowBox[{"{", "300", "}"}], ",", 
       RowBox[{"{", "300", "}"}]}], "}"}]}]}], "]"}]}]], "Input",
 CellChangeTimes->{{3.8158692556714716`*^9, 3.8158693266559553`*^9}, {
  3.816354448363634*^9, 3.816354460112113*^9}, {3.822609445747233*^9, 
  3.8226094486365013`*^9}, {3.822612651453144*^9, 3.8226126515269465`*^9}, {
  3.828182967282265*^9, 3.8281829673829956`*^9}},
 CellLabel->"In[67]:=",ExpressionUUID->"e533b2ea-b327-45c7-a0bf-3ebb24da623f"],

Cell[BoxData[
 GraphicsBox[{{{}, {}, 
    TagBox[
     {RGBColor[0.00392156862745098, 0.2549019607843137, 0.9647058823529412], 
      AbsoluteThickness[2], Opacity[1], LineBox[CompressedData["
1:eJxN1Hc411//B/APZWVk5JNVNikismVThLKlksxEaUhCpK+Mb3YhpUgiM5Wd
SHZalJC9khlCtvv+/a7rfj+dP865Htc573Ne57xf5/DbuZs4UpJIJKP/Vv/X
as5O5QrLhqiS/r9MqV2Qlvlpur9Q7X8OaO21M9lfS7hNmbPGTrCV8Em36N1y
Un2E6d9RC/zz8ifh5F63LKvsccIfXwZw0vNNEy4/piOSKzxL2FC7Ul92x1/C
W+3Mz+f1LRLWHuz78btvhXBOQpCu4PN1wtYN0w475CnU/+ftXjyHb+dTEj6v
/lXqMsdmwmtK1MoH7lMRPmnJbry4jYawRXiek6QnLeHQubrkg3N0hM2vuv5o
t6YnfHzPbQWjbgbCUhTBKfnWTISTppgYYt9sJSwUSvdxTxIz4baw/tikAjgs
6rUN2wf4WtP00bwm2Il1l5ZhK9wprVXG/QM2NbWRHe2E31++llvcA6vfvSsa
3M+sLij+d/+7S7/VuMgUDJUT8Fz8uamlBdgmifdmvzAL4dq0Jrb3JvCWcvHS
lkz4SEuwbR8lK+bj8a0YqYTPXJTbKenBRnihe2+ko+w2wu4n2anZ/8CvflX6
UqSyE94Wnk3VY08mrKl6MmKRvJ2wJWmFJ7wWDu1oe8Nyi4NwSJWPzVc5TsKp
1SdYgv7CYc2bqq9kcRE+MX3Pt/s4N2E9MbeDCtw8hDedp2L9/BFub+yctIjc
QTheKaXJ0nAnYYFCifzYNfi9/t9n1eW8hHk9q4w4FPkIGx6h/LAlGqaTtW2+
MgWL8z+28tfjJ9zFSXGGIhOm5LZaqqAVIBwuEMOw4zScLjeWPvMWFjUWrXLi
EiQs53XT2dQHLk7/FuH7A37cRSenLSNEmIPPxinwDjx/JpZsPwEfLK3S89MR
xnocLNSsT+Fzvhqa2muw5kQUzW8bEcL/OrUe+f4GVvxJ4jhBFiXseUnPxdoT
5qK6ovT3M7wvOT7ii+guwq0H210FguGBudV61l7YL0/juY+6GGH/i2fY/7kP
zyoFrdXOwH+Zqy78Y7Kb8OmJfrvuLPjYd/7uFwx7CNfUWXZWusKlVN0+EwFw
rpYDN+c9ODz9RItPAuxGbx7ZfX+Puqd3Rezp3kk1A3dDPY1EeM9XnU2pD+HR
+3JXXZLhZ3aiY3ufwMIztF9LnsEpAaOl2rlwYnLOv9YlcHzFBesL1XB9JUP3
P7PwQtWz0/FC4oQrPlX9OuEHL/W1zNh8h6soaILaZSUI/xHlTpiJgF9YG8kG
/oYHYr3MTIz2EvZpvfWnPA1OEX7JnUotSVjSu7JK1BaWaq2bHC6CTyV7GkfR
SxE+1uY9tiwPP4hjei94BmZuu/OLKxaueHj3kFQlXDAiNEExDXcXpzWl7NhH
WIlpjLtUDI6zl3RqkoW1I4zpu5ThmeLLeb80YL1Pm/+Z1IaTB2LNZw/CBue7
Va/qwX8XRHYt6W/oV21MfH0YTvnHneW6AbxQzxakarhP3cLFrODUoUk1I6bi
pfUNFvRZe/7GEV4Y1nb0uQ63aFdtrc2Al0Sb1j60wyYRXySeUEsTHvQ6/Che
Gn4zYm56yA5u6DI+VB8B81h1BWyugDMsBldsJmGXts6iEC4Zwhd7HYrO68Pq
Wlo0ieYwUxq/ZYMt/E6VM+uuPezZyrx+ygl+8obpG6uzjPrPbw9uimVOqH15
wpBRs8GroVv8vM7Auy/Qmu5xgQNVNq9GnYW7aEnp866wttJvo/CLcLZr97zg
VfjcbH/xiUh47/Vh79h0eJTVTV24FW7f068TuGk/4a2Nw5FJMrDXRDfnv7Yw
913joZgwmLrSdM6yDBa6eFBn/Bccmv6+XYVTlvAuu4bnWYfgpaSSmhEPmM1B
kW8wFT6VlVma0wQPecbHxa7Cr+rZihQl5AjnPwzYnnMMXlnwK+sMha+2nnvc
UQiLK7XVLfTDuwSbpZtZ5QlbRr7p8laDPwUofOxxh/0X9q7ZJcH2M2T3gkY4
4lKEUPUyPH7lL2fKLgX879WOo4/MYHv6ox8sAuEriQXB3Xnw51eZwQJ9G8Yf
4W4IZFZEPp2/rl+oAiuwuTOnusHXlE3IpxNgitFq2x8NcBXPq/GLi3Bxc0xx
m7AS4TkmyoZlc9jxkx3n5E14K6ta1louTOrMDGjshoXEaO850ysTjlyZnalQ
hvebnYyUc4UZJItcfeNh8ajkML862N/DZ+LI7IbxXU2RanwqhHsbizzHjsDD
ByIfOvnCsnLztI+y4Tcv2wr+dMBeL7NTOGgPEPZRYP62KA+/0HDUyXSA9zbp
LZNj4aHBjJnH1fBnn2WxlSmYlND5lJVfFeep+Pz0giG8yWbVZuUaPELbkVyW
AVPKZwoYfIftxmhH4qnVkP+CA1MUcnBDT66Csh38o4RlqNQeHr3jEa3kCM+Q
0pyXNnj5XOuBUic19a/zqWkXhsfVNnfQbvN2hhkOKY0qnoElVtY1FV1ho7ya
Bwrn4SgOY0N5D/jrjc41WW/YyvjPaZkguIt/S41UDBwQKLXnzjNYeNgieq4c
TpPiTWobhRVuvF5QZlQnXCjWq3FZELaKM8gJUYbvVr8opjKBkwTkVOvM4Mwb
pVUhlrDEPW5hRSs477lv0MgGX1SWKNI4BkvXdQ0n/Ndrq55BHrzjarMmERwz
G1zQraqnbw2XMlIwZB2H36pUfaI/CX9faGyPsIMn8r8NspyBs5i2MNB4wC5n
1GRW/GH/rhR+ozi4mN1I2i8XZmIusj9QC681csg6dMKsh9/tcpmFK247lLVs
0SAcGlF9oYkPvmrmdjBLAV7rYCgfN4IzROYsGJzhizIPmF/7wc0USmeb7sKW
d/h+1mTDnj/XKQSq4OIVEfUTHfD2Fvok4T8ws/vIQws6TcLiH5gqHPnh/lHx
G53ycEEjrV2/IZztLu5U6wirtBzawuoLT61mf1G+C1f++lQ0mwXviR1RZX8H
l2w2+MX2A+6TTd/nPQULi7194E6tRTi8h2+X1k440tLbzG8/nB/D/STeAL4c
WRDNYQ8fMWJ8vOsabPQlu5kcDQ+z6aS6pcPl2yoFLmfCcewHHl/LgSnJPr0r
ufB5cgnvjTw4lWxVofEC/kH+a7PpJTwXV7vXYYOZt8etVW/wnnjHT8KvYN3t
so+C/uvJa2/m5OTH1OY4JB7cKYFTuYTvJVfALOuXBW42wn4D77LtW+Hpc8dO
R0zAIa/lFeKptAkXv2d6TsMDUyU+0aWRhj2lbpCG9OCAIHPr3bbw86RL3w29
4CVvw8ukKLhnO38eVxo8fFVlK1s5HJpwlOnyN/jQdYG9dqPwbiGVC5KUOoTT
woxMHDhg3eJnFlelYP+ny0vTunCLGcPb5RPwkTqH9AEP2G65YK/MbThhxqjN
9gk8kfU0ZcdruENkjkGzCR53CEvQHoHjHXhqc9fhUyJn2Z6x6xLWz1q/6S8B
f54OjynXgq8u21d3HIdV6v6SQy7DD8wC6RJD4Z1PrXZGPIaVioS/DhfB3mFK
mbxf4FZBxpSfw/BH3zZF9jV4+N7YH37yQazn+dcwThx2I1fWJ2jCtteaHX2s
4cmHnSnVF+CkW3spx0Pgc5KqN1OS4Zb7uilvCzfM1xA3WPYJvlXSU8s3BNe5
/mxgW4Yl+vb/HmQ9RFicwzd/hxh8hJU+cb8GTP8pRvCVJTx4uK3x7Tm4L8wx
LvsW7BU5RiIlwtLmJeH78mG6Lm3lmUbYW6QhhKsfZpKJXeBbglUorGkjmfUI
B0d3KoSJwHODabedVeHVRRe/TDNYrNnjTqMbfMntQINPIGxWv/bozn3Yepgm
PvQlvFhHJzlcD5e5mo4I9MGJTdbVEwswedFajW+rPuFXAymdUqLwaOQAZ8YB
WHWt72qeKVwguWsh1hWuFXDmGAiAl9smrJnuwwbG0uX1L2D52+6Vo3Wwbsjs
z9EeeFL3UrbJ/Ib46nJi9BgOYz/0+x7sFIJ3suRoHVeCq9svMHmawMEOM4u8
Z+HBPLdb+27ADm/3yvDfg/2iR2545cKvhcencmphdt/sgEvdMN1dx5ePZmF+
dyeqDAYDws30tgtcgnDy2e0MPIpwTBhZc/kovOMCE4emM/yBbMTs7A/f8z8s
xh0Pr2Zo9MvlwEHx/m+kauAM3UKFmA54pCjz281p2GD8Z4wxnSFhvX7u6WBe
2OXBvYuJ8rAgmSmGwwheMtH4KugAz5mUyTH6wqHbpJRsYmCNhLFT4Zkwudch
7fA7OPDX97CLbRv686Nir0zBmhpaqn3URoT/jXpF08kDz6e4/snfD6948vjP
6cPCTOwS2+xhV+fG5Upv+PBN77OtUbCR7cXl98/gsXVbcZEKONvunv+p1g3x
BIf/Ef0NU5z3obGiOoL83f7igNMO+MvNHrZOGZg/r3FLnx4cl7wuWH0afmoi
3sXkBbfWJRfLR8Ei6835v9PhrQurR7eWw9z5F7Yyfocr93WeuzQOvyu+6SlD
cZSwrJJyHQ8jfIVnaliRA9btrefUFYIHNz/iDpKEo7c054QrwZ+nxYwDdeEf
in7VucbwVfv5Q/UnYYHzH09muMD325M1yz3gVJF7Cu9uwD7fbq8t3oZt7bvN
FuPg1q9mZcMpMPfTuj90ufC0pY0KdyncMmbKPlsDB/XqlJOa4IbC414rnXD7
xDlK8V+wN3XqQ/1ZeDdJsUGKZEw43fp9tT49XBDn32S6HY6S2ZcbJQB7v9Dg
jpWA55k9E0IUYdWmtOHn2jDH5WXd2qMwxXyuXOoJuLDdZr7AGV59JF1XeBlm
qaE8M+YH7/+wL2E4FP6VH9jRHAu7rH2dmE6GfcUOspBy4IeynDUtxfDtlOFD
PVUw/XR7V+tn2Cq5XnNzByy/r6OYdxgWemJQQfkH7r5SGsu5Bu/ebXCdd4sJ
3g+1H/uPscMusnW+1nywAGNbi744/ExnaO28PFxxiqx4Uwsesk7bdPII3FYo
/cjVGj4x26/n4gTnxETW3L8IM7I+aLrjC69dej/pEwKX7Z/viL8DM7Tp/EhJ
gsU6o5/1ZcJmlSo0vwpglhD6q12V8IPn3wupP8JFxTU0vO1wXwrbyNrghv1M
nLzPOgWf5vpwgn1lw/fpcr8P05jiPpFJrPqsMIvThI78TvgbuVXPSgwWyxi0
OSMLh/EYb1bXgMumSq4dNoD90nRJulYww5vPFh72sHiBb3m0O3w8IqTQ0we2
qI/yiwyCBwbKLONj4AO2Q6SvD+G0N25K35/BySvbb9Xnw86JFUmTFfDbHbcb
N32ARW8UBPe2bohHq5Ntuh/m/yXyYmoSzp84t1NoCTb/xsbDS2VGOCSxazcd
ywbXPKET5YG5voQvyuyCvZQ9Sjxk4KHgErrrqvBggYCrhz6cpx2SmGQOMxaw
9JSchq9RL714cA5+Wdxt9sIL9jUYpi0MhNk0xsMmI+ES8tHHk/fh6Y+ttV1p
8NzQ8TLSS/h2z6Yq1nJYqnSL9XgD/HiOsXLxG5zKKqs43wt7RFkFiIzDJr9/
HNv5F34nGaBFtcmc8PoXwVVeJviT6WidGBd8Vj7HzlkY3rbyKdxNCj6asu29
rQp8LMPie8hBeDa67E+SKfzweMBjv1MwW5Amb/RZmDtGNDfGE/69RstYHwA3
G+itVIfBB31zVvLuwaEMTB+/PIFP+MXk9jyHVZuu8BW+hicCze3e1sISXMcK
SpphJeZjbT+74PZhX4ZNo3BQ8vqXn3MwqdTPcY1kgftawE9PxQgPMVfeUOOA
PxhWBGkIwjpufQ+lJeHbY+uBlkqwvYHmdVddWC9igOqgCbwiFWBjcRLWKNCs
N3OB36fzD02ch03vkyiDPWBuz2/RqlfgAeNn/PMb3HLoIZWQJ1ynFjNivMHT
tJXaDhv8H2/vWnE=
       "]]},
     Annotation[#, "Charting`Private`Tag$72007#1"]& ]}, {}},
  AspectRatio->NCache[GoldenRatio^(-1), 0.6180339887498948],
  Axes->{True, True},
  AxesLabel->{None, None},
  AxesOrigin->{0, 0},
  BaseStyle->{FontFamily -> "Arial", FontSize -> 9},
  DisplayFunction->Identity,
  Frame->{{True, False}, {True, False}},
  FrameLabel->{{
     FormBox["\"Probability of OS\"", TraditionalForm], None}, {
     FormBox["\"Time (months)\"", TraditionalForm], None}},
  FrameStyle->Directive[
    GrayLevel[0], 
    Thickness[Medium]],
  FrameTicks->{{Automatic, Automatic}, {Automatic, Automatic}},
  GridLines->{None, None},
  GridLinesStyle->Directive[
    GrayLevel[0.5, 0.4]],
  ImagePadding->All,
  ImageSize->{{300}, {300}},
  Method->{
   "DefaultBoundaryStyle" -> Automatic, 
    "DefaultGraphicsInteraction" -> {
     "Version" -> 1.2, "TrackMousePosition" -> {True, False}, 
      "Effects" -> {
       "Highlight" -> {"ratio" -> 2}, "HighlightPoint" -> {"ratio" -> 2}, 
        "Droplines" -> {
         "freeformCursorMode" -> True, 
          "placement" -> {"x" -> "All", "y" -> "None"}}}}, "DefaultMeshStyle" -> 
    AbsolutePointSize[6], "ScalingFunctions" -> None, 
    "CoordinatesToolOptions" -> {"DisplayFunction" -> ({
        (Identity[#]& )[
         Part[#, 1]], 
        (Identity[#]& )[
         Part[#, 2]]}& ), "CopiedValueFunction" -> ({
        (Identity[#]& )[
         Part[#, 1]], 
        (Identity[#]& )[
         Part[#, 2]]}& )}},
  PlotRange->{{0, 90}, {0, 1}},
  PlotRangeClipping->True,
  PlotRangePadding->{{None, None}, {None, None}},
  Ticks->{Automatic, Automatic}]], "Output",
 CellChangeTimes->{{3.8158692704792175`*^9, 3.815869327279353*^9}, 
   3.8159578179863043`*^9, 3.816354176208801*^9, 3.816354460940182*^9, 
   3.8226094498552437`*^9, {3.8226095516219745`*^9, 3.822609577179199*^9}, 
   3.8226100782961407`*^9, 3.822610465979628*^9, {3.8226105708842907`*^9, 
   3.8226105892732754`*^9}, {3.8226126324889708`*^9, 3.8226126524366455`*^9}, 
   3.822674722628612*^9, 3.828180641316907*^9, 3.8281808249332633`*^9, 
   3.828182980831777*^9, 3.8292063926111455`*^9, 3.829206470280715*^9, 
   3.8418481298944283`*^9, 3.8418483071318083`*^9, 3.842459562969846*^9, 
   3.842459729855193*^9},
 CellLabel->"Out[67]=",ExpressionUUID->"2b3759f3-f9be-447d-8103-9263450e9977"]
}, Open  ]],

Cell[BoxData[{
 RowBox[{
  RowBox[{
   RowBox[{"LogLikelihoodOfCensoringEvents", "[", 
    RowBox[{"CensoringTimes_", ",", "alpha_", ",", "beta_"}], "]"}], ":=", 
   RowBox[{"Sum", "[", 
    RowBox[{
     RowBox[{"Log", "[", 
      RowBox[{"10", ",", 
       RowBox[{
        RowBox[{"1", "-", 
         RowBox[{"WeibullCDF", "[", 
          RowBox[{
          "CensoringTimes", "\[LeftDoubleBracket]", "i", 
           "\[RightDoubleBracket]"}], "]"}]}], "/.", 
        RowBox[{"{", 
         RowBox[{
          RowBox[{"\[Alpha]", "\[Rule]", "alpha"}], ",", 
          RowBox[{"\[Beta]", "\[Rule]", "beta"}]}], "}"}]}]}], "]"}], ",", 
     RowBox[{"{", 
      RowBox[{"i", ",", "1", ",", 
       RowBox[{"Length", "[", "CensoringTimes", "]"}]}], "}"}]}], "]"}]}], 
  "\[IndentingNewLine]"}], "\[IndentingNewLine]", 
 RowBox[{
  RowBox[{"LogLikelihoodOfProgressionEvents", "[", 
   RowBox[{"ProgressionTimes_", ",", "alpha_", ",", "beta_"}], "]"}], ":=", 
  RowBox[{"Sum", "[", 
   RowBox[{
    RowBox[{"Log", "[", 
     RowBox[{"10", ",", 
      RowBox[{
       RowBox[{"WeibullPDF", "[", 
        RowBox[{
        "ProgressionTimes", "\[LeftDoubleBracket]", "i", 
         "\[RightDoubleBracket]"}], "]"}], "/.", 
       RowBox[{"{", 
        RowBox[{
         RowBox[{"\[Alpha]", "\[Rule]", "alpha"}], ",", 
         RowBox[{"\[Beta]", "\[Rule]", "beta"}]}], "}"}]}]}], "]"}], ",", 
    RowBox[{"{", 
     RowBox[{"i", ",", "1", ",", 
      RowBox[{"Length", "[", "ProgressionTimes", "]"}]}], "}"}]}], 
   "]"}]}]}], "Input",
 CellChangeTimes->{{3.8158493330279646`*^9, 3.8158493342028213`*^9}, {
  3.8158493739466424`*^9, 3.8158494674279146`*^9}, {3.81584951099638*^9, 
  3.8158495592365875`*^9}, {3.8158526802406244`*^9, 3.8158526803204107`*^9}},
 CellLabel->"In[68]:=",ExpressionUUID->"99de06d9-b955-4e26-941d-43a8f6a00d6a"],

Cell[BoxData[
 RowBox[{
  RowBox[{"LogLikelihoodOfAllEvents", "[", 
   RowBox[{"AllEvents_", ",", "alpha_", ",", "beta_"}], "]"}], ":=", 
  RowBox[{"Module", "[", 
   RowBox[{
    RowBox[{"{", "}"}], ",", "\[IndentingNewLine]", 
    RowBox[{
     RowBox[{"CensoringEventTimes", "=", 
      RowBox[{
       RowBox[{"Select", "[", 
        RowBox[{"AllEvents", ",", 
         RowBox[{
          RowBox[{
           RowBox[{
           "#", "\[LeftDoubleBracket]", "2", "\[RightDoubleBracket]"}], 
           "\[Equal]", "CensoringLabel"}], "&"}]}], "]"}], 
       "\[LeftDoubleBracket]", 
       RowBox[{"All", ",", "1"}], "\[RightDoubleBracket]"}]}], ";", 
     "\[IndentingNewLine]", 
     RowBox[{"ProgressionEventTimes", "=", 
      RowBox[{
       RowBox[{"Select", "[", 
        RowBox[{"AllEvents", ",", 
         RowBox[{
          RowBox[{
           RowBox[{
           "#", "\[LeftDoubleBracket]", "2", "\[RightDoubleBracket]"}], 
           "\[Equal]", "ProgressionLabel"}], "&"}]}], "]"}], 
       "\[LeftDoubleBracket]", 
       RowBox[{"All", ",", "1"}], "\[RightDoubleBracket]"}]}], ";", 
     "\[IndentingNewLine]", 
     RowBox[{
      RowBox[{"LogLikelihoodOfCensoringEvents", "[", 
       RowBox[{"CensoringEventTimes", ",", "alpha", ",", "beta"}], "]"}], "+", 
      RowBox[{"LogLikelihoodOfProgressionEvents", "[", 
       RowBox[{"ProgressionEventTimes", ",", "alpha", ",", "beta"}], 
       "]"}]}]}]}], "\[IndentingNewLine]", "]"}]}]], "Input",
 CellChangeTimes->{{3.815849571515808*^9, 3.8158496676337705`*^9}, {
  3.8158497872042117`*^9, 3.8158497874016833`*^9}, {3.8226102700601187`*^9, 
  3.822610276921733*^9}},
 CellLabel->"In[70]:=",ExpressionUUID->"726a9558-7d56-4fa5-9868-2bb722300bf5"],

Cell[BoxData[
 RowBox[{
  RowBox[{"TableOfLogLikelihoods", "=", 
   RowBox[{"Table", "[", 
    RowBox[{
     RowBox[{"{", 
      RowBox[{"\[Alpha]", ",", "\[Beta]", ",", 
       RowBox[{"LogLikelihoodOfAllEvents", "[", 
        RowBox[{"AllEvents", ",", "\[Alpha]", ",", "\[Beta]"}], "]"}]}], 
      "}"}], ",", 
     RowBox[{"{", 
      RowBox[{"\[Alpha]", ",", "0.5", ",", "3", ",", "0.1"}], "}"}], ",", 
     RowBox[{"{", 
      RowBox[{"\[Beta]", ",", "50", ",", "1000", ",", "20"}], "}"}]}], 
    "]"}]}], ";"}]], "Input",
 CellChangeTimes->{{3.8158497109232607`*^9, 3.8158497765088243`*^9}, {
  3.815849971619974*^9, 3.8158499721974297`*^9}, {3.8158500587948413`*^9, 
  3.8158501233700924`*^9}, {3.8158503940108037`*^9, 3.8158503946824074`*^9}, {
  3.815850472694236*^9, 3.8158504728099265`*^9}, {3.815852694712147*^9, 
  3.8158527194708624`*^9}, {3.815853574901937*^9, 3.8158535854766474`*^9}, {
  3.822609616666377*^9, 3.8226097101481857`*^9}, {3.822610608298092*^9, 
  3.822610627673683*^9}, {3.8226127062797966`*^9, 3.8226127507112055`*^9}, {
  3.8281822894588833`*^9, 3.828182307650943*^9}},
 CellLabel->"In[71]:=",ExpressionUUID->"40ae3152-5ab8-4ab9-9bb7-fee7967149d9"],

Cell[BoxData[{
 RowBox[{
  RowBox[{"AllLikelihoods", "=", 
   RowBox[{"Select", "[", 
    RowBox[{
     RowBox[{"Flatten", "[", 
      RowBox[{"TableOfLogLikelihoods", "\[LeftDoubleBracket]", 
       RowBox[{"All", ",", "All", ",", "3"}], "\[RightDoubleBracket]"}], 
      "]"}], ",", "NumberQ"}], "]"}]}], ";"}], "\[IndentingNewLine]", 
 RowBox[{
  RowBox[{
   RowBox[{"MostLikely", "=", 
    RowBox[{"Max", "[", "AllLikelihoods", "]"}]}], ";"}], 
  "\[IndentingNewLine]"}], "\[IndentingNewLine]", 
 RowBox[{
  RowBox[{"TableOfRelativeLikelihoods", "=", 
   RowBox[{
    RowBox[{"Table", "[", 
     RowBox[{
      RowBox[{"{", 
       RowBox[{
        RowBox[{"TableOfLogLikelihoods", "\[LeftDoubleBracket]", 
         RowBox[{"i", ",", "j", ",", "1"}], "\[RightDoubleBracket]"}], ",", 
        RowBox[{"TableOfLogLikelihoods", "\[LeftDoubleBracket]", 
         RowBox[{"i", ",", "j", ",", "2"}], "\[RightDoubleBracket]"}], ",", 
        RowBox[{"10", "^", 
         RowBox[{"(", 
          RowBox[{
           RowBox[{"TableOfLogLikelihoods", "\[LeftDoubleBracket]", 
            RowBox[{"i", ",", "j", ",", "3"}], "\[RightDoubleBracket]"}], "-",
            "MostLikely"}], ")"}]}]}], "}"}], ",", 
      RowBox[{"{", 
       RowBox[{"i", ",", "1", ",", 
        RowBox[{
         RowBox[{"Dimensions", "[", "TableOfLogLikelihoods", "]"}], 
         "\[LeftDoubleBracket]", "1", "\[RightDoubleBracket]"}]}], "}"}], ",", 
      RowBox[{"{", 
       RowBox[{"j", ",", "1", ",", 
        RowBox[{
         RowBox[{"Dimensions", "[", "TableOfLogLikelihoods", "]"}], 
         "\[LeftDoubleBracket]", "2", "\[RightDoubleBracket]"}]}], "}"}]}], 
     "]"}], "/.", 
    RowBox[{"{", 
     RowBox[{"Indeterminate", "\[Rule]", "0"}], "}"}]}]}], ";"}]}], "Input",
 CellChangeTimes->{{3.8158498293190556`*^9, 3.8158499544137893`*^9}, {
   3.815850016957689*^9, 3.8158500242292995`*^9}, {3.8158504044991455`*^9, 
   3.815850467052329*^9}, 3.8292064043037868`*^9},
 CellLabel->"In[72]:=",ExpressionUUID->"4143fdb0-38a0-49b9-b142-704da270a40e"],

Cell[CellGroupData[{

Cell[BoxData[
 RowBox[{"BestFit2Param", "=", 
  RowBox[{"Select", "[", 
   RowBox[{
    RowBox[{"Flatten", "[", 
     RowBox[{"TableOfLogLikelihoods", ",", "1"}], "]"}], ",", 
    RowBox[{
     RowBox[{
      RowBox[{"#", "\[LeftDoubleBracket]", "3", "\[RightDoubleBracket]"}], "==",
       "MostLikely"}], "&"}]}], "]"}]}]], "Input",
 CellChangeTimes->{{3.822609972870817*^9, 3.822609993082321*^9}, {
   3.8281823234186077`*^9, 3.828182334329565*^9}, 3.829206366376378*^9, {
   3.8424596138883686`*^9, 3.8424596161568227`*^9}, 3.8424596982956448`*^9},
 CellLabel->"In[75]:=",ExpressionUUID->"a7365e1e-b525-4af8-8062-1c078a0395f4"],

Cell[BoxData[
 RowBox[{"{", 
  RowBox[{"{", 
   RowBox[{"1.1`", ",", "290", ",", 
    RowBox[{"-", "20.81136639298863`"}]}], "}"}], "}"}]], "Output",
 CellChangeTimes->{3.8424597312737703`*^9},
 CellLabel->"Out[75]=",ExpressionUUID->"482f5443-cfac-4bc4-977f-9bab681e115e"]
}, Open  ]]
}, Open  ]],

Cell[CellGroupData[{

Cell["Fit with cure rate", "Section",
 CellChangeTimes->{{3.8158522642164893`*^9, 
  3.815852270063846*^9}},ExpressionUUID->"83d2c9ab-3c25-4cb7-a10f-\
6a062287b73b"],

Cell[BoxData[
 RowBox[{
  RowBox[{"pdf2", "=", 
   RowBox[{
    RowBox[{"(", 
     RowBox[{"1", "-", "\[Omega]"}], ")"}], "*", 
    RowBox[{"FullSimplify", "[", 
     RowBox[{
      RowBox[{"PDF", "[", 
       RowBox[{
        RowBox[{"WeibullDistribution", "[", 
         RowBox[{"\[Alpha]", ",", "\[Beta]"}], "]"}], ",", "x"}], "]"}], ",", 
      RowBox[{"Assumptions", "\[Rule]", 
       RowBox[{"{", 
        RowBox[{
         RowBox[{"\[Alpha]", ">", "0"}], ",", 
         RowBox[{"\[Beta]", ">", "0"}], ",", 
         RowBox[{"x", ">", "0"}]}], "}"}]}]}], "]"}]}]}], ";"}]], "Input",
 CellChangeTimes->{{3.815852284898588*^9, 3.8158522931994734`*^9}, {
   3.815852410079325*^9, 3.815852414015334*^9}, 3.828180684885618*^9},
 CellLabel->"In[76]:=",ExpressionUUID->"d92b993c-a05d-48aa-8bff-009bb9057f07"],

Cell[BoxData[
 RowBox[{
  RowBox[{
   RowBox[{"WeibullCurePDF", "[", "t_", "]"}], ":=", 
   RowBox[{"pdf2", "/.", 
    RowBox[{"{", 
     RowBox[{"x", "\[Rule]", "t"}], "}"}]}]}], ";"}]], "Input",
 CellChangeTimes->{{3.815852339678319*^9, 3.8158523428481607`*^9}, 
   3.828180686087508*^9},
 CellLabel->"In[77]:=",ExpressionUUID->"8c31f1c0-d51e-4cd4-a2c9-b9ee90b6ae24"],

Cell[BoxData[
 RowBox[{
  RowBox[{"Integrate", "[", 
   RowBox[{
    RowBox[{"WeibullCurePDF", "[", "x", "]"}], ",", 
    RowBox[{"{", 
     RowBox[{"x", ",", "0", ",", "\[Infinity]"}], "}"}], ",", 
    RowBox[{"Assumptions", "\[Rule]", 
     RowBox[{"{", 
      RowBox[{
       RowBox[{"\[Alpha]", ">", "0"}], ",", 
       RowBox[{"\[Beta]", ">", "0"}], ",", 
       RowBox[{"\[Omega]", "\[GreaterEqual]", "0"}]}], "}"}]}]}], "]"}], 
  ";"}]], "Input",
 CellChangeTimes->{{3.8158523568381257`*^9, 3.8158523653355255`*^9}, 
   3.8281806868455524`*^9},
 CellLabel->"In[78]:=",ExpressionUUID->"31b6b4b0-5f80-4059-af0d-84dbaef4c88a"],

Cell[BoxData[
 RowBox[{
  RowBox[{"cdf2", "=", 
   RowBox[{
    RowBox[{"(", 
     RowBox[{"1", "-", "\[Omega]"}], ")"}], "*", 
    RowBox[{"FullSimplify", "[", 
     RowBox[{
      RowBox[{"CDF", "[", 
       RowBox[{
        RowBox[{"WeibullDistribution", "[", 
         RowBox[{"\[Alpha]", ",", "\[Beta]"}], "]"}], ",", "x"}], "]"}], ",", 
      RowBox[{"Assumptions", "\[Rule]", 
       RowBox[{"{", 
        RowBox[{
         RowBox[{"\[Alpha]", ">", "0"}], ",", 
         RowBox[{"\[Beta]", ">", "0"}], ",", 
         RowBox[{"x", ">", "0"}]}], "}"}]}]}], "]"}]}]}], ";"}]], "Input",
 CellChangeTimes->{{3.8158523002944927`*^9, 3.81585231455338*^9}, {
   3.81585239918511*^9, 3.8158524018968554`*^9}, {3.8158527518332853`*^9, 
   3.815852753069977*^9}, {3.8158529573755617`*^9, 3.8158529590301633`*^9}, {
   3.815853355951133*^9, 3.815853356109709*^9}, 3.828180687607157*^9},
 CellLabel->"In[79]:=",ExpressionUUID->"dc028c73-0fe7-45b4-9f6b-09f8ab5bf8bf"],

Cell[BoxData[
 RowBox[{
  RowBox[{
   RowBox[{"WeibullCureCDF", "[", "t_", "]"}], ":=", 
   RowBox[{"cdf2", "/.", 
    RowBox[{"{", 
     RowBox[{"x", "\[Rule]", "t"}], "}"}]}]}], ";"}]], "Input",
 CellChangeTimes->{{3.8158524494714813`*^9, 3.8158524513434734`*^9}, 
   3.8281806920865536`*^9},
 CellLabel->"In[80]:=",ExpressionUUID->"80ea7107-2e5a-471f-92ac-619ff4d9ed64"],

Cell[BoxData[{
 RowBox[{
  RowBox[{
   RowBox[{"LogLikelihoodOfCensoringEventsWithCure", "[", 
    RowBox[{"CensoringTimes_", ",", "alpha_", ",", "beta_", ",", "omega_"}], 
    "]"}], ":=", 
   RowBox[{"Sum", "[", 
    RowBox[{
     RowBox[{"Log", "[", 
      RowBox[{"10", ",", 
       RowBox[{
        RowBox[{"(", 
         RowBox[{"1", "-", 
          RowBox[{"WeibullCureCDF", "[", 
           RowBox[{
           "CensoringTimes", "\[LeftDoubleBracket]", "i", 
            "\[RightDoubleBracket]"}], "]"}]}], ")"}], "/.", 
        RowBox[{"{", 
         RowBox[{
          RowBox[{"\[Alpha]", "\[Rule]", "alpha"}], ",", 
          RowBox[{"\[Beta]", "\[Rule]", "beta"}], ",", 
          RowBox[{"\[Omega]", "\[Rule]", "omega"}]}], "}"}]}]}], "]"}], ",", 
     RowBox[{"{", 
      RowBox[{"i", ",", "1", ",", 
       RowBox[{"Length", "[", "CensoringTimes", "]"}]}], "}"}]}], "]"}]}], 
  ";"}], "\[IndentingNewLine]", 
 RowBox[{
  RowBox[{
   RowBox[{
    RowBox[{"LogLikelihoodOfProgressionEventsWithCure", "[", 
     RowBox[{"CensoringTimes_", ",", "alpha_", ",", "beta_", ",", "omega_"}], 
     "]"}], ":=", 
    RowBox[{"Sum", "[", 
     RowBox[{
      RowBox[{"Log", "[", 
       RowBox[{"10", ",", 
        RowBox[{
         RowBox[{"WeibullCurePDF", "[", 
          RowBox[{
          "CensoringTimes", "\[LeftDoubleBracket]", "i", 
           "\[RightDoubleBracket]"}], "]"}], "/.", 
         RowBox[{"{", 
          RowBox[{
           RowBox[{"\[Alpha]", "\[Rule]", "alpha"}], ",", 
           RowBox[{"\[Beta]", "\[Rule]", "beta"}], ",", 
           RowBox[{"\[Omega]", "\[Rule]", "omega"}]}], "}"}]}]}], "]"}], ",", 
      RowBox[{"{", 
       RowBox[{"i", ",", "1", ",", 
        RowBox[{"Length", "[", "CensoringTimes", "]"}]}], "}"}]}], "]"}]}], 
   ";"}], "\[IndentingNewLine]"}], "\[IndentingNewLine]", 
 RowBox[{
  RowBox[{
   RowBox[{"LogLikelihoodOfAllEventsWithCure", "[", 
    RowBox[{"AllEvents_", ",", "alpha_", ",", "beta_", ",", "omega_"}], "]"}],
    ":=", 
   RowBox[{"Module", "[", 
    RowBox[{
     RowBox[{"{", "}"}], ",", "\[IndentingNewLine]", 
     RowBox[{
      RowBox[{"CensoringEventTimes", "=", 
       RowBox[{
        RowBox[{"Select", "[", 
         RowBox[{"AllEvents", ",", 
          RowBox[{
           RowBox[{
            RowBox[{
            "#", "\[LeftDoubleBracket]", "2", "\[RightDoubleBracket]"}], 
            "\[Equal]", "0"}], "&"}]}], "]"}], "\[LeftDoubleBracket]", 
        RowBox[{"All", ",", "1"}], "\[RightDoubleBracket]"}]}], ";", 
      "\[IndentingNewLine]", 
      RowBox[{"ProgressionEventTimes", "=", 
       RowBox[{
        RowBox[{"Select", "[", 
         RowBox[{"AllEvents", ",", 
          RowBox[{
           RowBox[{
            RowBox[{
            "#", "\[LeftDoubleBracket]", "2", "\[RightDoubleBracket]"}], 
            "\[Equal]", "1"}], "&"}]}], "]"}], "\[LeftDoubleBracket]", 
        RowBox[{"All", ",", "1"}], "\[RightDoubleBracket]"}]}], ";", 
      "\[IndentingNewLine]", 
      RowBox[{
       RowBox[{"LogLikelihoodOfCensoringEventsWithCure", "[", 
        RowBox[{
        "CensoringEventTimes", ",", "alpha", ",", "beta", ",", "omega"}], 
        "]"}], "+", 
       RowBox[{"LogLikelihoodOfProgressionEventsWithCure", "[", 
        RowBox[{
        "ProgressionEventTimes", ",", "alpha", ",", "beta", ",", "omega"}], 
        "]"}]}]}]}], "\[IndentingNewLine]", "]"}]}], ";"}]}], "Input",
 CellChangeTimes->{{3.8158524888703823`*^9, 3.8158525433052473`*^9}, {
  3.815852763767373*^9, 3.815852771520483*^9}, {3.8158528277276793`*^9, 
  3.815852850822151*^9}, {3.815853365798953*^9, 3.8158533659655075`*^9}, {
  3.815853659710682*^9, 3.8158537380131755`*^9}, {3.822611085917313*^9, 
  3.8226111092487144`*^9}, {3.822611183930792*^9, 3.822611185296282*^9}, {
  3.828180697546525*^9, 3.82818070156583*^9}},
 CellLabel->"In[81]:=",ExpressionUUID->"a6e7426a-3290-42f4-879d-07d99ede7630"],

Cell[CellGroupData[{

Cell[BoxData[
 RowBox[{
  RowBox[{"TableOfLogLikelihoodsWithCure", "=", 
   RowBox[{"Table", "[", 
    RowBox[{
     RowBox[{"{", 
      RowBox[{"\[Alpha]", ",", "\[Beta]", ",", "\[Omega]", ",", 
       RowBox[{"LogLikelihoodOfAllEventsWithCure", "[", 
        RowBox[{
        "AllEvents", ",", "\[Alpha]", ",", "\[Beta]", ",", "\[Omega]"}], 
        "]"}]}], "}"}], ",", 
     RowBox[{"{", 
      RowBox[{"\[Alpha]", ",", "1", ",", "4", ",", "0.1"}], "}"}], ",", 
     RowBox[{"{", 
      RowBox[{"\[Beta]", ",", "10", ",", "50", ",", "1"}], "}"}], ",", 
     RowBox[{"{", 
      RowBox[{"\[Omega]", ",", "0.7", ",", "1.0", ",", "0.01"}], "}"}]}], 
    "]"}]}], ";"}]], "Input",
 CellChangeTimes->{{3.81585374255702*^9, 3.8158537694690237`*^9}, {
  3.8158538077901297`*^9, 3.8158538185666876`*^9}, {3.8158538631343365`*^9, 
  3.81585386414962*^9}, {3.8158541144064245`*^9, 3.8158541144851885`*^9}, {
  3.8158689519303303`*^9, 3.8158689545044875`*^9}, {3.822610666475093*^9, 
  3.822610730682572*^9}, {3.822610783362087*^9, 3.822610783441827*^9}, {
  3.822610867010689*^9, 3.8226108704009657`*^9}, {3.8226111333546505`*^9, 
  3.822611136347335*^9}, {3.8226112084808435`*^9, 3.8226112394964767`*^9}, {
  3.822612826557931*^9, 3.822612844573943*^9}, {3.82261304319093*^9, 
  3.82261304785343*^9}, {3.8226137724701567`*^9, 3.8226137884694195`*^9}, {
  3.8226141236782207`*^9, 3.8226141343558693`*^9}, {3.842459668529314*^9, 
  3.842459678287865*^9}},
 CellLabel->"In[84]:=",ExpressionUUID->"ba58a63f-60de-44d5-8927-722b3ace12bc"],

Cell[BoxData[
 TemplateBox[{
  "General", "munfl", 
   "\"\\!\\(\\*RowBox[{\\\"Exp\\\", \\\"[\\\", RowBox[{\\\"-\\\", \
\\\"725.361071625`\\\"}], \\\"]\\\"}]\\) is too small to represent as a \
normalized machine number; precision may be lost.\"", 2, 84, 5, 
   27947415078101825890, "Local"},
  "MessageTemplate"]], "Message", "MSG",
 CellChangeTimes->{3.8424597101062307`*^9, 3.8424597624135714`*^9},
 CellLabel->
  "During evaluation of \
In[84]:=",ExpressionUUID->"4bb1edc8-295e-4894-803b-515a56d9b748"],

Cell[BoxData[
 TemplateBox[{
  "General", "munfl", 
   "\"\\!\\(\\*RowBox[{\\\"Exp\\\", \\\"[\\\", RowBox[{\\\"-\\\", \
\\\"725.361071625`\\\"}], \\\"]\\\"}]\\) is too small to represent as a \
normalized machine number; precision may be lost.\"", 2, 84, 6, 
   27947415078101825890, "Local"},
  "MessageTemplate"]], "Message", "MSG",
 CellChangeTimes->{3.8424597101062307`*^9, 3.8424597624255395`*^9},
 CellLabel->
  "During evaluation of \
In[84]:=",ExpressionUUID->"f91684b8-f94f-4be0-9424-7a879afc1257"],

Cell[BoxData[
 TemplateBox[{
  "General", "munfl", 
   "\"\\!\\(\\*RowBox[{\\\"Exp\\\", \\\"[\\\", RowBox[{\\\"-\\\", \
\\\"725.361071625`\\\"}], \\\"]\\\"}]\\) is too small to represent as a \
normalized machine number; precision may be lost.\"", 2, 84, 7, 
   27947415078101825890, "Local"},
  "MessageTemplate"]], "Message", "MSG",
 CellChangeTimes->{3.8424597101062307`*^9, 3.842459762432521*^9},
 CellLabel->
  "During evaluation of \
In[84]:=",ExpressionUUID->"7dfdd887-e306-464e-89fc-4fe1a9b38971"],

Cell[BoxData[
 TemplateBox[{
  "General", "stop", 
   "\"Further output of \\!\\(\\*StyleBox[RowBox[{\\\"General\\\", \
\\\"::\\\", \\\"munfl\\\"}], \\\"MessageName\\\"]\\) will be suppressed \
during this calculation.\"", 2, 84, 8, 27947415078101825890, "Local"},
  "MessageTemplate"]], "Message", "MSG",
 CellChangeTimes->{3.8424597101062307`*^9, 3.8424597624395037`*^9},
 CellLabel->
  "During evaluation of \
In[84]:=",ExpressionUUID->"8df3f058-37aa-4c51-8f37-a2e564fb1c9d"]
}, Open  ]],

Cell[BoxData[{
 RowBox[{
  RowBox[{"AllLikelihoodsWithCure", "=", 
   RowBox[{"Select", "[", 
    RowBox[{
     RowBox[{"Flatten", "[", 
      RowBox[{"TableOfLogLikelihoodsWithCure", "\[LeftDoubleBracket]", 
       RowBox[{"All", ",", "All", ",", "All", ",", "4"}], 
       "\[RightDoubleBracket]"}], "]"}], ",", "NumberQ"}], "]"}]}], 
  ";"}], "\[IndentingNewLine]", 
 RowBox[{
  RowBox[{
   RowBox[{"MostLikelyWithCure", "=", 
    RowBox[{"Max", "[", "AllLikelihoodsWithCure", "]"}]}], ";"}], 
  "\[IndentingNewLine]"}], "\[IndentingNewLine]", 
 RowBox[{
  RowBox[{"TableOfRelativeLikelihoodsWithCure", "=", 
   RowBox[{
    RowBox[{"Table", "[", 
     RowBox[{
      RowBox[{"{", 
       RowBox[{
        RowBox[{"TableOfLogLikelihoodsWithCure", "\[LeftDoubleBracket]", 
         RowBox[{"i", ",", "j", ",", "k", ",", "1"}], 
         "\[RightDoubleBracket]"}], ",", 
        RowBox[{"TableOfLogLikelihoodsWithCure", "\[LeftDoubleBracket]", 
         RowBox[{"i", ",", "j", ",", "k", ",", "2"}], 
         "\[RightDoubleBracket]"}], ",", 
        RowBox[{"TableOfLogLikelihoodsWithCure", "\[LeftDoubleBracket]", 
         RowBox[{"i", ",", "j", ",", "k", ",", "3"}], 
         "\[RightDoubleBracket]"}], ",", 
        RowBox[{"10", "^", 
         RowBox[{"(", 
          RowBox[{
           RowBox[{"TableOfLogLikelihoodsWithCure", "\[LeftDoubleBracket]", 
            RowBox[{"i", ",", "j", ",", "k", ",", "4"}], 
            "\[RightDoubleBracket]"}], "-", "MostLikelyWithCure"}], ")"}]}]}],
        "}"}], ",", 
      RowBox[{"{", 
       RowBox[{"i", ",", "1", ",", 
        RowBox[{
         RowBox[{"Dimensions", "[", "TableOfLogLikelihoodsWithCure", "]"}], 
         "\[LeftDoubleBracket]", "1", "\[RightDoubleBracket]"}]}], "}"}], ",", 
      RowBox[{"{", 
       RowBox[{"j", ",", "1", ",", 
        RowBox[{
         RowBox[{"Dimensions", "[", "TableOfLogLikelihoodsWithCure", "]"}], 
         "\[LeftDoubleBracket]", "2", "\[RightDoubleBracket]"}]}], "}"}], ",", 
      RowBox[{"{", 
       RowBox[{"k", ",", "1", ",", 
        RowBox[{
         RowBox[{"Dimensions", "[", "TableOfLogLikelihoodsWithCure", "]"}], 
         "\[LeftDoubleBracket]", "3", "\[RightDoubleBracket]"}]}], "}"}]}], 
     "]"}], "/.", 
    RowBox[{"{", 
     RowBox[{"Indeterminate", "\[Rule]", "0"}], "}"}]}]}], ";"}]}], "Input",
 CellChangeTimes->{{3.815853846140934*^9, 3.8158539489106483`*^9}, 
   3.8292063827541494`*^9},
 CellLabel->"In[85]:=",ExpressionUUID->"8de3efee-e9d3-459c-b34e-dcf9178a986b"],

Cell[CellGroupData[{

Cell[BoxData[
 RowBox[{"BestFitParameters", "=", 
  RowBox[{
   RowBox[{"Sort", "[", 
    RowBox[{
     RowBox[{"Flatten", "[", 
      RowBox[{"TableOfRelativeLikelihoodsWithCure", ",", "2"}], "]"}], ",", 
     RowBox[{
      RowBox[{
       RowBox[{"#1", "\[LeftDoubleBracket]", 
        RowBox[{"-", "1"}], "\[RightDoubleBracket]"}], ">", 
       RowBox[{"#2", "\[LeftDoubleBracket]", 
        RowBox[{"-", "1"}], "\[RightDoubleBracket]"}]}], "&"}]}], "]"}], 
   "\[LeftDoubleBracket]", "1", "\[RightDoubleBracket]"}]}]], "Input",
 CellChangeTimes->{{3.8226115821834373`*^9, 3.822611628399605*^9}, {
   3.8226116642325754`*^9, 3.822611703375984*^9}, 3.829206385625902*^9, 
   3.842459710080017*^9},
 CellLabel->"In[88]:=",ExpressionUUID->"6e20b655-cde5-471d-a54e-246e7e169d08"],

Cell[BoxData[
 RowBox[{"{", 
  RowBox[{"2.`", ",", "29", ",", "0.85`", ",", "1.`"}], "}"}]], "Output",
 CellChangeTimes->{3.8424597816815515`*^9},
 CellLabel->"Out[88]=",ExpressionUUID->"e358c540-12f0-49ed-a6e1-6744ccb9a8f3"]
}, Open  ]],

Cell[CellGroupData[{

Cell[BoxData[
 RowBox[{"DataAndFitsOverlay", "=", 
  RowBox[{"Show", "[", "\[IndentingNewLine]", 
   RowBox[{
    RowBox[{"TrialSurvivalPlot", "/.", 
     RowBox[{"{", 
      RowBox[{
       RowBox[{"Blend", "[", 
        RowBox[{"{", 
         RowBox[{
          RowBox[{"ColorData", "[", 
           RowBox[{"3", ",", "6"}], "]"}], ",", "Blue"}], "}"}], "]"}], 
       "\[Rule]", "Black"}], "}"}]}], "\[IndentingNewLine]", ",", 
    "\[IndentingNewLine]", 
    RowBox[{"Plot", "[", 
     RowBox[{
      RowBox[{
       RowBox[{"1", "-", 
        RowBox[{"WeibullCDF", "[", "t", "]"}]}], "/.", 
       RowBox[{"{", 
        RowBox[{
         RowBox[{"\[Alpha]", "\[Rule]", 
          RowBox[{"BestFit2Param", "[", 
           RowBox[{"[", 
            RowBox[{"1", ",", "1"}], "]"}], "]"}]}], ",", 
         RowBox[{"\[Beta]", "\[Rule]", 
          RowBox[{"BestFit2Param", "[", 
           RowBox[{"[", 
            RowBox[{"1", ",", "2"}], "]"}], "]"}]}]}], "}"}]}], ",", 
      RowBox[{"{", 
       RowBox[{"t", ",", "0", ",", "90"}], "}"}], ",", 
      RowBox[{"PlotStyle", "\[Rule]", 
       RowBox[{"RGBColor", "[", 
        RowBox[{"0", ",", "0.5", ",", "0.9"}], "]"}]}]}], "]"}], 
    "\[IndentingNewLine]", ",", "\[IndentingNewLine]", 
    RowBox[{"Plot", "[", 
     RowBox[{
      RowBox[{
       RowBox[{"BestFitParameters", "[", 
        RowBox[{"[", "3", "]"}], "]"}], "+", 
       RowBox[{
        RowBox[{"(", 
         RowBox[{"1", "-", 
          RowBox[{"BestFitParameters", "[", 
           RowBox[{"[", "3", "]"}], "]"}]}], ")"}], "*", 
        RowBox[{"(", 
         RowBox[{
          RowBox[{"1", "-", 
           RowBox[{"WeibullCDF", "[", "t", "]"}]}], "/.", 
          RowBox[{"{", 
           RowBox[{
            RowBox[{"\[Alpha]", "\[Rule]", 
             RowBox[{"BestFitParameters", "[", 
              RowBox[{"[", "1", "]"}], "]"}]}], ",", 
            RowBox[{"\[Beta]", "\[Rule]", 
             RowBox[{"BestFitParameters", "[", 
              RowBox[{"[", "2", "]"}], "]"}]}]}], "}"}]}], ")"}]}]}], ",", 
      RowBox[{"{", 
       RowBox[{"t", ",", "0", ",", "90"}], "}"}], ",", 
      RowBox[{"PlotStyle", "\[Rule]", "Red"}]}], "]"}]}], 
   "\[IndentingNewLine]", "]"}]}]], "Input",
 CellChangeTimes->{{3.822610902634944*^9, 3.8226110531290994`*^9}, {
  3.8226117171294394`*^9, 3.8226117186235285`*^9}, {3.8226117565392337`*^9, 
  3.822611850391938*^9}, {3.82261265944786*^9, 3.8226126625418873`*^9}, {
  3.822612762680433*^9, 3.82261276483832*^9}, {3.822613607166442*^9, 
  3.8226136150453634`*^9}, {3.82818073742255*^9, 3.82818076569415*^9}, {
  3.828182341818571*^9, 3.828182370353172*^9}},
 CellLabel->"In[89]:=",ExpressionUUID->"c82a20fe-1376-4f6d-bf9d-eccb5c9b5d60"],

Cell[BoxData[
 GraphicsBox[{{{{}, {}, 
     TagBox[
      {GrayLevel[0], AbsoluteThickness[2], Opacity[1], LineBox[CompressedData["
1:eJxN1Hc411//B/APZWVk5JNVNikismVThLKlksxEaUhCpK+Mb3YhpUgiM5Wd
SHZalJC9khlCtvv+/a7rfj+dP865Htc573Ne57xf5/DbuZs4UpJIJKP/Vv/X
as5O5QrLhqiS/r9MqV2Qlvlpur9Q7X8OaO21M9lfS7hNmbPGTrCV8Em36N1y
Un2E6d9RC/zz8ifh5F63LKvsccIfXwZw0vNNEy4/piOSKzxL2FC7Ul92x1/C
W+3Mz+f1LRLWHuz78btvhXBOQpCu4PN1wtYN0w475CnU/+ftXjyHb+dTEj6v
/lXqMsdmwmtK1MoH7lMRPmnJbry4jYawRXiek6QnLeHQubrkg3N0hM2vuv5o
t6YnfHzPbQWjbgbCUhTBKfnWTISTppgYYt9sJSwUSvdxTxIz4baw/tikAjgs
6rUN2wf4WtP00bwm2Il1l5ZhK9wprVXG/QM2NbWRHe2E31++llvcA6vfvSsa
3M+sLij+d/+7S7/VuMgUDJUT8Fz8uamlBdgmifdmvzAL4dq0Jrb3JvCWcvHS
lkz4SEuwbR8lK+bj8a0YqYTPXJTbKenBRnihe2+ko+w2wu4n2anZ/8CvflX6
UqSyE94Wnk3VY08mrKl6MmKRvJ2wJWmFJ7wWDu1oe8Nyi4NwSJWPzVc5TsKp
1SdYgv7CYc2bqq9kcRE+MX3Pt/s4N2E9MbeDCtw8hDedp2L9/BFub+yctIjc
QTheKaXJ0nAnYYFCifzYNfi9/t9n1eW8hHk9q4w4FPkIGx6h/LAlGqaTtW2+
MgWL8z+28tfjJ9zFSXGGIhOm5LZaqqAVIBwuEMOw4zScLjeWPvMWFjUWrXLi
EiQs53XT2dQHLk7/FuH7A37cRSenLSNEmIPPxinwDjx/JpZsPwEfLK3S89MR
xnocLNSsT+Fzvhqa2muw5kQUzW8bEcL/OrUe+f4GVvxJ4jhBFiXseUnPxdoT
5qK6ovT3M7wvOT7ii+guwq0H210FguGBudV61l7YL0/juY+6GGH/i2fY/7kP
zyoFrdXOwH+Zqy78Y7Kb8OmJfrvuLPjYd/7uFwx7CNfUWXZWusKlVN0+EwFw
rpYDN+c9ODz9RItPAuxGbx7ZfX+Puqd3Rezp3kk1A3dDPY1EeM9XnU2pD+HR
+3JXXZLhZ3aiY3ufwMIztF9LnsEpAaOl2rlwYnLOv9YlcHzFBesL1XB9JUP3
P7PwQtWz0/FC4oQrPlX9OuEHL/W1zNh8h6soaILaZSUI/xHlTpiJgF9YG8kG
/oYHYr3MTIz2EvZpvfWnPA1OEX7JnUotSVjSu7JK1BaWaq2bHC6CTyV7GkfR
SxE+1uY9tiwPP4hjei94BmZuu/OLKxaueHj3kFQlXDAiNEExDXcXpzWl7NhH
WIlpjLtUDI6zl3RqkoW1I4zpu5ThmeLLeb80YL1Pm/+Z1IaTB2LNZw/CBue7
Va/qwX8XRHYt6W/oV21MfH0YTvnHneW6AbxQzxakarhP3cLFrODUoUk1I6bi
pfUNFvRZe/7GEV4Y1nb0uQ63aFdtrc2Al0Sb1j60wyYRXySeUEsTHvQ6/Che
Gn4zYm56yA5u6DI+VB8B81h1BWyugDMsBldsJmGXts6iEC4Zwhd7HYrO68Pq
Wlo0ieYwUxq/ZYMt/E6VM+uuPezZyrx+ygl+8obpG6uzjPrPbw9uimVOqH15
wpBRs8GroVv8vM7Auy/Qmu5xgQNVNq9GnYW7aEnp866wttJvo/CLcLZr97zg
VfjcbH/xiUh47/Vh79h0eJTVTV24FW7f068TuGk/4a2Nw5FJMrDXRDfnv7Yw
913joZgwmLrSdM6yDBa6eFBn/Bccmv6+XYVTlvAuu4bnWYfgpaSSmhEPmM1B
kW8wFT6VlVma0wQPecbHxa7Cr+rZihQl5AjnPwzYnnMMXlnwK+sMha+2nnvc
UQiLK7XVLfTDuwSbpZtZ5QlbRr7p8laDPwUofOxxh/0X9q7ZJcH2M2T3gkY4
4lKEUPUyPH7lL2fKLgX879WOo4/MYHv6ox8sAuEriQXB3Xnw51eZwQJ9G8Yf
4W4IZFZEPp2/rl+oAiuwuTOnusHXlE3IpxNgitFq2x8NcBXPq/GLi3Bxc0xx
m7AS4TkmyoZlc9jxkx3n5E14K6ta1louTOrMDGjshoXEaO850ysTjlyZnalQ
hvebnYyUc4UZJItcfeNh8ajkML862N/DZ+LI7IbxXU2RanwqhHsbizzHjsDD
ByIfOvnCsnLztI+y4Tcv2wr+dMBeL7NTOGgPEPZRYP62KA+/0HDUyXSA9zbp
LZNj4aHBjJnH1fBnn2WxlSmYlND5lJVfFeep+Pz0giG8yWbVZuUaPELbkVyW
AVPKZwoYfIftxmhH4qnVkP+CA1MUcnBDT66Csh38o4RlqNQeHr3jEa3kCM+Q
0pyXNnj5XOuBUic19a/zqWkXhsfVNnfQbvN2hhkOKY0qnoElVtY1FV1ho7ya
Bwrn4SgOY0N5D/jrjc41WW/YyvjPaZkguIt/S41UDBwQKLXnzjNYeNgieq4c
TpPiTWobhRVuvF5QZlQnXCjWq3FZELaKM8gJUYbvVr8opjKBkwTkVOvM4Mwb
pVUhlrDEPW5hRSs477lv0MgGX1SWKNI4BkvXdQ0n/Ndrq55BHrzjarMmERwz
G1zQraqnbw2XMlIwZB2H36pUfaI/CX9faGyPsIMn8r8NspyBs5i2MNB4wC5n
1GRW/GH/rhR+ozi4mN1I2i8XZmIusj9QC681csg6dMKsh9/tcpmFK247lLVs
0SAcGlF9oYkPvmrmdjBLAV7rYCgfN4IzROYsGJzhizIPmF/7wc0USmeb7sKW
d/h+1mTDnj/XKQSq4OIVEfUTHfD2Fvok4T8ws/vIQws6TcLiH5gqHPnh/lHx
G53ycEEjrV2/IZztLu5U6wirtBzawuoLT61mf1G+C1f++lQ0mwXviR1RZX8H
l2w2+MX2A+6TTd/nPQULi7194E6tRTi8h2+X1k440tLbzG8/nB/D/STeAL4c
WRDNYQ8fMWJ8vOsabPQlu5kcDQ+z6aS6pcPl2yoFLmfCcewHHl/LgSnJPr0r
ufB5cgnvjTw4lWxVofEC/kH+a7PpJTwXV7vXYYOZt8etVW/wnnjHT8KvYN3t
so+C/uvJa2/m5OTH1OY4JB7cKYFTuYTvJVfALOuXBW42wn4D77LtW+Hpc8dO
R0zAIa/lFeKptAkXv2d6TsMDUyU+0aWRhj2lbpCG9OCAIHPr3bbw86RL3w29
4CVvw8ukKLhnO38eVxo8fFVlK1s5HJpwlOnyN/jQdYG9dqPwbiGVC5KUOoTT
woxMHDhg3eJnFlelYP+ny0vTunCLGcPb5RPwkTqH9AEP2G65YK/MbThhxqjN
9gk8kfU0ZcdruENkjkGzCR53CEvQHoHjHXhqc9fhUyJn2Z6x6xLWz1q/6S8B
f54OjynXgq8u21d3HIdV6v6SQy7DD8wC6RJD4Z1PrXZGPIaVioS/DhfB3mFK
mbxf4FZBxpSfw/BH3zZF9jV4+N7YH37yQazn+dcwThx2I1fWJ2jCtteaHX2s
4cmHnSnVF+CkW3spx0Pgc5KqN1OS4Zb7uilvCzfM1xA3WPYJvlXSU8s3BNe5
/mxgW4Yl+vb/HmQ9RFicwzd/hxh8hJU+cb8GTP8pRvCVJTx4uK3x7Tm4L8wx
LvsW7BU5RiIlwtLmJeH78mG6Lm3lmUbYW6QhhKsfZpKJXeBbglUorGkjmfUI
B0d3KoSJwHODabedVeHVRRe/TDNYrNnjTqMbfMntQINPIGxWv/bozn3Yepgm
PvQlvFhHJzlcD5e5mo4I9MGJTdbVEwswedFajW+rPuFXAymdUqLwaOQAZ8YB
WHWt72qeKVwguWsh1hWuFXDmGAiAl9smrJnuwwbG0uX1L2D52+6Vo3Wwbsjs
z9EeeFL3UrbJ/Ib46nJi9BgOYz/0+x7sFIJ3suRoHVeCq9svMHmawMEOM4u8
Z+HBPLdb+27ADm/3yvDfg/2iR2545cKvhcencmphdt/sgEvdMN1dx5ePZmF+
dyeqDAYDws30tgtcgnDy2e0MPIpwTBhZc/kovOMCE4emM/yBbMTs7A/f8z8s
xh0Pr2Zo9MvlwEHx/m+kauAM3UKFmA54pCjz281p2GD8Z4wxnSFhvX7u6WBe
2OXBvYuJ8rAgmSmGwwheMtH4KugAz5mUyTH6wqHbpJRsYmCNhLFT4Zkwudch
7fA7OPDX97CLbRv686Nir0zBmhpaqn3URoT/jXpF08kDz6e4/snfD6948vjP
6cPCTOwS2+xhV+fG5Upv+PBN77OtUbCR7cXl98/gsXVbcZEKONvunv+p1g3x
BIf/Ef0NU5z3obGiOoL83f7igNMO+MvNHrZOGZg/r3FLnx4cl7wuWH0afmoi
3sXkBbfWJRfLR8Ei6835v9PhrQurR7eWw9z5F7Yyfocr93WeuzQOvyu+6SlD
cZSwrJJyHQ8jfIVnaliRA9btrefUFYIHNz/iDpKEo7c054QrwZ+nxYwDdeEf
in7VucbwVfv5Q/UnYYHzH09muMD325M1yz3gVJF7Cu9uwD7fbq8t3oZt7bvN
FuPg1q9mZcMpMPfTuj90ufC0pY0KdyncMmbKPlsDB/XqlJOa4IbC414rnXD7
xDlK8V+wN3XqQ/1ZeDdJsUGKZEw43fp9tT49XBDn32S6HY6S2ZcbJQB7v9Dg
jpWA55k9E0IUYdWmtOHn2jDH5WXd2qMwxXyuXOoJuLDdZr7AGV59JF1XeBlm
qaE8M+YH7/+wL2E4FP6VH9jRHAu7rH2dmE6GfcUOspBy4IeynDUtxfDtlOFD
PVUw/XR7V+tn2Cq5XnNzByy/r6OYdxgWemJQQfkH7r5SGsu5Bu/ebXCdd4sJ
3g+1H/uPscMusnW+1nywAGNbi744/ExnaO28PFxxiqx4Uwsesk7bdPII3FYo
/cjVGj4x26/n4gTnxETW3L8IM7I+aLrjC69dej/pEwKX7Z/viL8DM7Tp/EhJ
gsU6o5/1ZcJmlSo0vwpglhD6q12V8IPn3wupP8JFxTU0vO1wXwrbyNrghv1M
nLzPOgWf5vpwgn1lw/fpcr8P05jiPpFJrPqsMIvThI78TvgbuVXPSgwWyxi0
OSMLh/EYb1bXgMumSq4dNoD90nRJulYww5vPFh72sHiBb3m0O3w8IqTQ0we2
qI/yiwyCBwbKLONj4AO2Q6SvD+G0N25K35/BySvbb9Xnw86JFUmTFfDbHbcb
N32ARW8UBPe2bohHq5Ntuh/m/yXyYmoSzp84t1NoCTb/xsbDS2VGOCSxazcd
ywbXPKET5YG5voQvyuyCvZQ9Sjxk4KHgErrrqvBggYCrhz6cpx2SmGQOMxaw
9JSchq9RL714cA5+Wdxt9sIL9jUYpi0MhNk0xsMmI+ES8tHHk/fh6Y+ttV1p
8NzQ8TLSS/h2z6Yq1nJYqnSL9XgD/HiOsXLxG5zKKqs43wt7RFkFiIzDJr9/
HNv5F34nGaBFtcmc8PoXwVVeJviT6WidGBd8Vj7HzlkY3rbyKdxNCj6asu29
rQp8LMPie8hBeDa67E+SKfzweMBjv1MwW5Amb/RZmDtGNDfGE/69RstYHwA3
G+itVIfBB31zVvLuwaEMTB+/PIFP+MXk9jyHVZuu8BW+hicCze3e1sISXMcK
SpphJeZjbT+74PZhX4ZNo3BQ8vqXn3MwqdTPcY1kgftawE9PxQgPMVfeUOOA
PxhWBGkIwjpufQ+lJeHbY+uBlkqwvYHmdVddWC9igOqgCbwiFWBjcRLWKNCs
N3OB36fzD02ch03vkyiDPWBuz2/RqlfgAeNn/PMb3HLoIZWQJ1ynFjNivMHT
tJXaDhv8H2/vWnE=
        "]]},
      Annotation[#, "Charting`Private`Tag$72007#1"]& ]}, {}}, {{{}, {}, 
     TagBox[
      {RGBColor[0, 0.5, 0.9], AbsoluteThickness[1.6], Opacity[1.], 
       LineBox[CompressedData["
1:eJwVzns0lAkYBnCFY2WQSsp009BGlDUZzVbel5nGtTFuH0WyU0IsaqaO2xrt
ZtuQyipdWNVSaLIuJQrbxpZTSNTuJmIY+eZepCVOdvaP9zznd57znPNa8RMD
oubr6Ojs1N7/eahr45d3u1tcLzmlz83NacBVXerMZxfB7dc3FNVaD5UwCqzZ
YhAH9IgIrWuSRa367CYoCH9RXfBZA5ajtLCPrA5YySZ4k7Ma4FI/Xlez+uHn
NHtG2rQGYhiDHXKWEhxdDn7/xbgGJlt7B0nWLOjmHQCLYQ2Ujn46+rXQGCsW
/pJm1qyBoGgjB2+JOWLqX46PLmiAuva0KEe6AoXcwn9shRqwLxNSZmAtWlVn
55b4aODqYWvenQ4bZKYZUuk2Gug+Ci7Hy2xxyZHVe01n1GAV8ZK7J94B0/r5
HV7P1RA1V1+1MsURA5+2pRlWqsFC0WBgwXdCR/PCqS0iNQjp2/rz7TbjwxHL
Z6YhauCrZtsXy52xLbZuTe4mNdxyFxiUPHPBQqneRI6eGko/HPxDXMDEFMpl
cVC/CqbclnW2ibbi1ghpb0W1CgZ0dN9LvtmOFdGnJ5qzVJCwIvHMMRpgbd4S
xm97VFAV2/7gXBaie2ZOCNNJBakTy//dEOuGrg+vrawwVMGkN4d4vNcdhbQo
RuOAEphhZ91G/VkolnU1FtcqoWd58cE2OhtDXOpck7KVYHn9h6by9TvwcTbR
pYpQQsOQnS/XmIObd+NYOEMJq168iz6q4mCf+PeyGyZKoJ87K/51yAMpLduT
b4wooFhvYmN+qye62EHfpfsKqHfb1JfV6IXpFfPve59RwAWXbLPZSm8MelnV
+yZKAc9el/1Iz/XBdevsdA64KuDOziLrpExfrA6VD9YtVsD7bwN1EvbvRPsi
OvFBIYdJjm2MmsXFawJ76rI/5VCuejUlYPjhecHN45TLcgi9WrZvD4WHxXEi
xjuBHOpqffbqnuBheIzzLrGXHJjUnumT0zx8TTN+G7xWDrSh6L7nsf7ohDHx
0hkZSI3i/IpG/DH6yeqs4B4ZdOdx93kEB+BSA2ivuimDguQSoyPdAdgmGKka
PyaDppa56X1egZiVMT2+ZpcMTMPxBP1eICaR682+osuAGakuz9ochJlHWrmM
BTLIu58e23A9CBcnmFAtpSR4CCyTxEuDUXDM4bakhYS/z9oY0c4EY2mb+Fb5
eRLyDcx2pM4j0OlBv4ZziISm8YEwoS6Bp32/230liYSxgcrDCfoEmoJJ+3Qi
Cdtus6/wDQm82DtPLE4g4W1k8oy3GYED1vTCRfEkbL03WEO1IjDu0qtPbw6Q
II2vWtWMBI6dNJ5KCSfBJDTN+a47gZzOjw96w0hgsjx9a9gE1nNf5Dponbd8
OKXMk8CE4/EOkl0kbHlk/vIUj8BRffN8zxASTq3+LiciksBFFyNlFgEkNCzw
vhbKJ/Bp12XJIX8ShieXNgbsJ9DZqrP/KU+776h+y4khMDt/Ub/IT9snS902
JRH40/CGz2O+JFD214TaHiaQzaSauGvt4peRSBNq/7kwz6rIh4Rcm2XFFskE
rhmr8+N5k1C/cLTOLJXA2oWZcZVeJEhmap4YpRO4sYGVrac1ZSxDop9BYOen
zzcjPElg9PhMzYkIbJ6s6W7wIOE/J59Oug==
        "]]},
      Annotation[#, "Charting`Private`Tag$115943#1"]& ]}, {}}, {{{}, {}, 
     TagBox[
      {RGBColor[1, 0, 0], AbsoluteThickness[1.6], Opacity[1.], 
       LineBox[CompressedData["
1:eJwd1nc8Vu8bB3BbRiVkJ6G+aVBGSLmvUDbPLipZGSmERGRFU0aUJsoIoSKZ
bUVRRtqSrMqDBxkJ+V3P7/xzXu/X9Tr3+dzXue9zzjJXP9pePh4eHhdeHh7u
+eAbzf/Kmx8a/53jHhxiPJSt52p2lazbM6+c686MDanqZoXEP3FF+z80xf21
kLhOGbnX4eg3i74bEvlM0KyGDL/J8Z9Gn3oh9ziy4AmRlpnX+Qdd2XwwfUb7
OZmXHvNgHN3/+VV4aHU9KYyVERlFK/Sq7ZwwbSQdis+fDqKtOeGGgY1NxP9X
Yv9P9MOZfrGQghay5mZIVDf6fbRs2H3ft+StSXTsV/SQkFn/mPY7It9xa+I9
Wije30Fn8j3Je/P3fRNaedG1+oPVH4lSuv/yerSd4kTukGk7aeZvFy9He2Sq
yqyd10HG7nzIKUJHLreP82n8Rp7tEyrKQn+UbVsfVPCdGB0QE0pAuzvu806J
7yIy+39tj0EPX+W5XuLbTSa6ReSC0fNU10qMaPeSjl617p3oVPdn5hKL+4j8
8xVDtmiVmw6RWpN9pLouwpOgDdYcHzpQ/ZN8UjTNUUF7bfjW2G86QOzOV9m2
/+OQsZBDAqIrBsmNKr7Gl+ioarFNGvOGiOXCpor76ItgcMuzkUO6shZ2JKDd
c+rNAgpGiAVrersBuuBFSme04igR8NK0XoYe/uEUnhw/SjZkLSsSQYevGi+9
4/ubdHvue/BxFvPeXqbG0R4n8ZpHJfzRn5sHHv7LGicvVuQdYaBVRssdFyye
ID3/tdMN0IW6dufWTk6QHcdP0P/NcEht5RHe/dV/yNlqiVPH0OPP3n77aTpD
HBIevA+Y5hBJG3GJsIczxLVwp6I1el2bGcw3nCUBkwH3VdH7esoy12v+I0Ft
lOGmvxziz9e4brM4D5y0Lg1SRfeqFo/ETfDC0LFtzTf/YH88Xok06fBBvM1U
7CE0362+ZXIH+SBblJFsglbRWUorYPPB51zW3c+THOJomlTyppMflCljEvzo
JreAQNkGQTCxT3XVHeeQjpsJZ5znCcFYIP3q5BiHDLALsvK3CoHnkKZWFVo0
qPut0WMhqPC67rwZbRbL0HUuE4Z/ItRxo98cUpW9YTwvQwR00jJm5Uc4JLv3
b/DGoPmwWFCA5TjAIRbMEx2BRfOh4DCdsQA9UCu1rahvPqyq31n7hM0hutlr
Fqs4LAD954J/V6BrXZ1KBY0XglNgy8P+Xxwyyuk8/POYBGQxjtZt/8EhUgfM
7pXaSoJmzWRe/XcO6csW9aLsk4T58SWyPuiK9mbFweOS0Hfy77Q4epfN7mMr
HkvCPErlcvtOzLc6mHZJWwoMAm/zvu7A+/ffHI6QlYaV7wX+Fn/hEIan2Fqr
74shct+afvF3HEKCmdrbZxfDZl2z8Mw2DlkVl6HvLi8DUSdun9VB82TpmERQ
ZeDYChmtHW85pKhj5/aSJzLw4fsW/ystuD9ZhdEKN2ShOj9xvugbzGdm+77f
VR5cvE3rT77gEEXVxMgzPUrQ80DZdfF9Dqk5PaYxxbcEcgV8dCLKMP9vhzaP
ZUtg9XBNaN89DkmvVdcwcVoCNn9cPMpKOUTVs6r1z4clIOxu+8LmLuYr7F3u
0aAMSTqa710KOWSJorKHioMKdCQKDqy4wSFrcoLEp4kq+IgF662O55DrAeqU
ssblANcv6Cxx4pDmYKIfm6MBA6PXG2qXc8gyp3d2u/evBdWFRraav4bI3rn7
xUtC18HvtRa+S4qGiCy7QljWVRsKXnJKXbyHSJDOpvZzq3Shs3l7/OeVQ8R1
cKZeql8PalP+UDx+DZIik0DhjCZ9cORNtnbJGSTZY/ueFKYawtETJreSPAfJ
ny1yr2sjjUB1W4mn3n+D5CsP/8h3l81wZ9tonRd7gPgq+SVFqxE485z3knr5
ACn2rn98Pg7gu7/CXG7MADnyW35ytfcW0Jt796CZOUDGrbax6vaYQExZ26YO
jQFiuDN5Sy/VFAZGDK7t5R8grfLX9tXqmEEm9RhfajebKOQeq8lbuRVoEifC
aM/ZpKJzlY3d/G3AfzTKvqWQTZTbhj2DB7fBZFPHZ9GLbKJzPrkwq9McVpQz
aa2xbDKscMVDq8ccfKZibiWhizOzVap/mEM+o0HLHr2qsDy1dcgcji11qWw8
xiYqz76G886aQ/jxM29exrDJghEN2z3yFqD6Tmu4IYpNfto8HVSgWcDdSM8z
nHA2uSbwW/PcMwu4SjswdfsQm5wbz5j1rrOAA1ku3wLRx/tsGrc0WEDbqNuo
Ptq3Ptd7pNUCZF5qZzwOYhOId8ymdFlASfLORW2BbNIj9VR+Ia8lXFo6bsIf
gPnUkgXijS1BPqtBN8aXTe5v0focV2kJvyPWrp71ZJOEIvFS6weW4OweHd2I
3ivff2bRE0u4fvri7BW09Ej25mv1lvDpcaWHETogU+H6vQ+W8H3U62+YB5to
zgl6dY9bAs09RVpgL5vcrGkfB20r8N7w66iWK5tc1D+9aKbACgLlamKHdrGJ
Rq4TJ6rYCtYrj1BfoqukdV4LlljBsaf7jbLR7SNfTi6stAKhkXFXR/TSwrU8
anVWIGpwjK9+J5vkqrQMWXZbQXyLzqE8Rza5JyLXmKZoDf2RW8qP7mCTpi85
x3XiraEhd8v6YAabXChbEiqQZA0b2K4zDLRT4nmfdynWEHdcrkcHPWQSRzl8
xRqEdH/PG6WziXiBu0J1gTVIalvm+qEtQtSKTV5aQxM7V9mfxiZPpa+/owrZ
wE6OXnQchU3KbK+q+0fZgKB35tysDZtsWCWmxBNrA7dH21V60feFjkglnbCB
luRZViO64tF2vjsJNsDeXcJ7BV2zXqqTc9UGVmU72RuiaxefvuJXaQMPP4U+
CrVmk7dfD0v6jdrAoNyjZBErNhk5QOfxdbeFhjFhMVdzNmE9H+Ud8LSFtNFE
Jzt0ldI5/n0+tnAkdPTpRnRMQ7OQR4AtnE6RfSiFltSwm+8UZQuttAvhL7ax
iXaPhYLdVVtIuq8ooYUOdDTW1WyzhcPSqiC+lU3Gt2l4DZnawbnuVtsxEzZJ
EtkfUWFuB6YR6iu60asai1NjrO3gIx/fwla0M1X3iQzdDnQdVkveQTfuJArE
1Q40vz5t34++4c9sTIyyg2NDYYd/bWETu8vR69Y/sMP3nZvXELDJr12126Yf
Y72uy+AbOnap8O7ntXbQsIcq14yuzI4/5dBoB75XX/GXoNVvp3VFf7GDmeG3
Z4LR08+KUlun7GCWmcTkQ+cNfvoTuMEeZnJvh6kTNpkpkZKeNbSHL4w1f2TR
lBBbreOb7cFQc3eUGPoP35O9F83s4ebq+6WjxmxiKZfXWkOzh1ABk5wn6H6T
4EJBP3t4JV95ywW95qKkc9pNezjtISxcsJlNonbbhKncwvEv+/xMR7epHr+Q
X2wPN5rc21LQ4UVTjdVl9hBZ+7vhKPr1007Dzmf2kNmUYkBD+w4WS2l02oNR
+QGe2U1ssuN6jttucQr8yFwt4YhON0ydNl9AAZV96s726O6WmBRtCQrkTtCr
zdC+fM7PhKUpcPWDZooWOtZNQa1EkQKqNZV1gujbyxO7hFZTQPaEj9E9IzYR
KghxuWNJgQrq4Dx5tI2J59RlawpUBuUULkQnf2Ymx9lSIPbRbkchtJKYzhNH
KgXmXua//b2RTdbvH1QRdKDAcuXiTU3oXZqunQ5eFBCjH+w8gS4tsd7Df4IC
Bz+cXceDZjWWhb4+SYEldcZn/xhiv3uXpqadpkBE0N2RYfQm+bH61QkU+H3h
cct3dG3kVW3GeQo4jb4YfIZusxkUzMmiQG3pmcRT6Im+hMJtjykgZXXbWgF9
kWfqhcRTCpRa5aVIoTcquH3//IwCF/OSusTREbb6Mn51FDDYL3N+zoBNhO99
i0x7QwGrHHObXrRc9Dr6z3YKFBxtn72LNlRsnTo1hf24dNmUgrYJYMhbT1Pg
QpJRmBXa+eV7A/FZCiy99abCDH3y8JfDCTxUCHxZttUQ/f5tz/g5YSpozI3k
qKKD4idHriymgttMdNiEPn5PZpX6i9ZTQXWogXUD/ZSRIeKnQwXhNckm19Dv
bi3TWKdHhY+zWToX0TMOK7xKDKgw3Ji+PAFtfV+r7z6hwvgfZ4sj6J++Jl2P
bKng87grlo5W6/T83OJNhfYnExUi6NYBI4FKHypEaP3qEUDHTC3UzDyA1yd6
yfCgOyUron0PUuFT3OSpiQ1scnXrPA2xUCpc+VJR0o2WvpV32OwkFbquDwo+
QgsE/5Iuz6VC6BGjs6Ho0pgHxul5VHgkouV8CO2amOwVV0CFliB+g4Pox3mG
NfRiKmxM2jjhhQ7/csptuIwKR0oZhTvQY7CqROM5FdjDX/8aoHvEfOyvdlNB
zZ0+N6OH3+NLVdOuvVQI+2hyYwo9859onsYPKlQtH7CYQEuZ5fOU91Nh9vju
6xy0SfiPuy0jVLhWzojoQmcMuEkL89DgXqJ3bz3a8fWuTweVaGDzM8D+Itpj
Z2GcgTINdsXdcT2PDvg1vX5uKQ2uF+iHnkOfErxyOl6NBhSrxXfi0RWbPxnd
XEWDJ7l3zaLRi4uZ6e0GNPjmd0HIB92cYOdmzqSB/vrO94A+3MqR191OA7eP
X2SM0coyyc0qDjTYrbTZ0Qi9/9rbzX930eDE7mVsPfS8wh1yRe40ePBMWG81
estL19eSQTQ42LvQQwZdwn9Yv+McDdLFe9U4umziYC439CqVBuKH414OoHnO
VGaXX6CBKVU+oB9tJzmzKPkyDQrH5jf2ovtVogdMb2B9/psb7Wg14zPX8+/S
4MCvxo+v0KkhGWKHmmlw9dBJSj66cGpH3Y5WGoR4l2y/iX5+RPLYpjYa7LOj
u+SgJ8Lj/vJ/pMHUo6Gw69w80T6/zn2jwcVbxm8uoZVP69fdGaIBfaSj5zQ6
70pTzIA4HV7nJdX5oh8rnTJuXkCH7g5XuQPoT9dM/pZK0OHCy+0+PmjRzLKD
YdJ02NWdIeuFPpB9xVlUiQ6yT91PuaC1izyNV66mQ9Ti3CYGuubh3JSbJR28
jha934Re/0TX4D9rOkxLd0QaoXOfeQf329Dh1kz+qo3o5Pq3o/4UOvDeE4/T
R3u03mQf3Y7j/2i00UYv6rP/mraXDiMi5StWcuvzMx83RNOh1DLijzT6y8J3
/xKO0cGB1twihaZIim6mxdEhMuFkoSTaSDao8uNJOtR4LfeQQEsssyjpTaTD
sG/vLzF0le5w1tw1OmgvWKXNj164C07oVOF8l/lWj+rg/6V0XZNSDR3G5nbn
j6DXNdrKCT2kg1Np9cVhNG3TzvyPT+igf7kybAidqhTccPQlHR5+TaD1oxW+
3lpY/5EOGxWWmXSh1Z1kL+6apIOuGmPJW7SuTHrn1ik6qKQ81GtFb32jrqE1
TYc/Xq72LWgPY+0q3jk67NeiHG9C5yvbtucKMSC19xJfI1rzW4zKyGIGWHhe
0nmONnQeyovTZcBqnY0HKtC5l4YD7TYw4PCSgfvlaOm3o8ayBgw4evwEL9dD
Wyfb8owYUHU8+FIZOns1D2+jCQPad8u2laAXTC5ykKQyQFU0NLAI3XNWTyTj
AAMWeV+hZ6Gpdfptnn4M0A4Or7iBfsizMWPdQQYYF61Q5vpSoLHe0yAG3HvX
ys5E2zmYu/SGMcB5xC8pHV2p7lC5+jQDjuRzZi+hE6rDvStyGSDBanBLRh/Q
TjMMyWPAbd6bXUlom/y7IgYFDDDpWenKtWhaX355EQPOb1ByS0THBVD6799j
QN/FW/vPosM11H3KnjIg2b722in0vrSG/SUdDBDIehQQg7Zc0LcpoJMBlxeP
CnC9Mo5nvnYXA2ZOl6ZFo/sC9Iru9mK/GjofRqFd7DIG7wwwwLe/RSoSvUMw
0Pf2XwZ4bw77EIY2D1TwL5RhgtTloCeH0E8zjludk2PC0w8uu7je1DiqHqLA
BImkb5NB3PW0vOGTqTITdh08tY5r+Q9hpl+WM8FSKyYvAM3e+FVGVI8Jedbu
JX7oRL7MB550Jtxk/Vu5jzt/LfGLtkwmjE6mtXmjY3eGBOhsZ8LfZ7eiuA65
R/lvzpEJS6zIZy9ufg/e5AuuTOgwEkjxROu8cnV/fpAJ0sWhCnvRH5KXi6kl
MaE/4HO4M7qYzPf6mcwE0RpDI65jB8dqi1KYcLtudGoPWtuyNsIgjQkPd/mH
cJ3A4zZqm86ETJmzoU7obX6Zn0IKmfCJsM/sQt+zUcx7U8+ETUcthnagz/zl
E0x9xYTaMbFyrl3z+l0cGpkw+04ximsJgSrFniYm5FstleJ6f/WOxKn3TLhq
VbBpO1pt1YVg9V4mFJwNv8ZEnxNetPUILwtCIk6m0NA1o193BvGzwGTpkz1c
//haEOAryILsNKs1XG+6Z5bpKsICIX27F1Tu83YOmbZaxIJ73mL/KGijqm93
FZexQMNnKsyeu/73Fys/ABZIOl8vtuHujx1heuUmLEi5pBjLtaGphc1dMxb0
i35y4DpBvis0x4IFw0JKQlwbvFj87iyFBW/Sy12s0WeXHj3j5IzjfxpWt0JX
iFrd2OHKgskZ/3+W6K5xmUqaOwv27tL8yLVB452+bV4s+OK8J/7/9ZCeLVr+
LOhIT5q0QIu7392hEcCCD1XDrVzr20f4qQWx4JrZmWKu45fLXZMNYUGLqa8H
1/cleksXHWFBoth9E66/T999JRbOgsreDUv/P96PiO+CESzICh+eNkdvaLX+
MxfJAvmwro9c/w+A0pYG
        "]]},
      Annotation[#, "Charting`Private`Tag$115985#1"]& ]}, {}}},
  AspectRatio->NCache[GoldenRatio^(-1), 0.6180339887498948],
  Axes->{True, True},
  AxesLabel->{None, None},
  AxesOrigin->{0, 0},
  BaseStyle->{FontFamily -> "Arial", FontSize -> 9},
  DisplayFunction->Identity,
  Frame->{{True, False}, {True, False}},
  FrameLabel->{{
     FormBox["\"Probability of OS\"", TraditionalForm], None}, {
     FormBox["\"Time (months)\"", TraditionalForm], None}},
  FrameStyle->Directive[
    GrayLevel[0], 
    Thickness[Medium]],
  FrameTicks->{{Automatic, Automatic}, {Automatic, Automatic}},
  GridLines->{None, None},
  GridLinesStyle->Directive[
    GrayLevel[0.5, 0.4]],
  ImagePadding->All,
  ImageSize->{{300}, {300}},
  Method->{
   "DefaultBoundaryStyle" -> Automatic, 
    "DefaultGraphicsInteraction" -> {
     "Version" -> 1.2, "TrackMousePosition" -> {True, False}, 
      "Effects" -> {
       "Highlight" -> {"ratio" -> 2}, "HighlightPoint" -> {"ratio" -> 2}, 
        "Droplines" -> {
         "freeformCursorMode" -> True, 
          "placement" -> {"x" -> "All", "y" -> "None"}}}}, "DefaultMeshStyle" -> 
    AbsolutePointSize[6], "ScalingFunctions" -> None, 
    "CoordinatesToolOptions" -> {"DisplayFunction" -> ({
        (Identity[#]& )[
         Part[#, 1]], 
        (Identity[#]& )[
         Part[#, 2]]}& ), "CopiedValueFunction" -> ({
        (Identity[#]& )[
         Part[#, 1]], 
        (Identity[#]& )[
         Part[#, 2]]}& )}},
  PlotRange->{{0, 90}, {0, 1}},
  PlotRangeClipping->True,
  PlotRangePadding->{{None, None}, {None, None}},
  Ticks->{Automatic, Automatic}]], "Output",
 CellChangeTimes->{3.842459781761422*^9},
 CellLabel->"Out[89]=",ExpressionUUID->"e12e066b-3c88-4623-976b-48c3c4b9f9a8"]
}, Open  ]],

Cell[BoxData[""], "Input",
 CellChangeTimes->{{3.842459758510933*^9, 
  3.8424597585248938`*^9}},ExpressionUUID->"0a0b50bb-600a-4a1d-ab10-\
43fe4cdf73fd"],

Cell[BoxData[
 RowBox[{"(*", 
  RowBox[{
   RowBox[{"Export", "[", 
    RowBox[{
     RowBox[{
      RowBox[{"NotebookDirectory", "[", "]"}], "<>", 
      "\"\<Chronicle_2B.pdf\>\""}], ",", "DataAndFitsOverlay", ",", 
     "\"\<PDF\>\""}], "]"}], ";"}], "*)"}]], "Input",
 CellChangeTimes->{{3.8226118527667823`*^9, 3.8226118774961615`*^9}, {
   3.82261267243895*^9, 3.822612677650155*^9}, {3.8281806536457586`*^9, 
   3.8281806581085367`*^9}, {3.8281812110607815`*^9, 3.8281812137268076`*^9}, 
   3.8292063593116283`*^9, {3.841848123613182*^9, 3.8418481263067703`*^9}},
 CellLabel->"In[90]:=",ExpressionUUID->"3786bff1-037f-4ca4-862f-69ea4d79932c"]
}, Open  ]]
},
WindowSize->{1080, 1837},
WindowMargins->{{-8, Automatic}, {Automatic, -8}},
Magnification:>1.5 Inherited,
FrontEndVersion->"12.1 for Microsoft Windows (64-bit) (June 19, 2020)",
StyleDefinitions->"Default.nb",
ExpressionUUID->"de42a606-9d38-4500-9481-dbb52a22ecfa"
]
(* End of Notebook Content *)

(* Internal cache information *)
(*CellTagsOutline
CellTagsIndex->{}
*)
(*CellTagsIndex
CellTagsIndex->{}
*)
(*NotebookFileOutline
Notebook[{
Cell[558, 20, 476, 8, 73, "Input",ExpressionUUID->"b5a5496b-7e42-4e9f-b77c-96fef296de38"],
Cell[1037, 30, 772, 18, 43, "Input",ExpressionUUID->"27f7298d-6b11-4bd1-b7e3-4e6d239d6e90"],
Cell[1812, 50, 419, 9, 43, "Input",ExpressionUUID->"941b443b-44e9-483e-acb6-7bdd9a55e4e0"],
Cell[2234, 61, 772, 18, 43, "Input",ExpressionUUID->"f4f64d75-555e-44ca-aff0-829d73644602"],
Cell[3009, 81, 367, 9, 43, "Input",ExpressionUUID->"25478ea1-be03-4ad3-a835-f02a4656e0de"],
Cell[CellGroupData[{
Cell[3401, 94, 167, 3, 99, "Section",ExpressionUUID->"34c5fe91-1ba1-4a29-a2a9-9c66577b46f4"],
Cell[3571, 99, 743, 17, 73, "Input",ExpressionUUID->"4f43f04a-776d-4014-a555-5d8b4d026a9b"],
Cell[4317, 118, 570, 13, 43, "Input",ExpressionUUID->"a9a732f9-cc49-4b2c-b156-65f8ceda0b09"],
Cell[4890, 133, 555, 13, 43, "Input",ExpressionUUID->"6d7cef32-d988-4a59-92ff-986b0fcd68d8"],
Cell[5448, 148, 1473, 35, 160, "Input",ExpressionUUID->"b4306eb4-ff70-4914-8b75-51b6f9df84a3"],
Cell[6924, 185, 1079, 26, 131, "Input",ExpressionUUID->"b307c994-989a-4634-af63-c8450e53f251"],
Cell[8006, 213, 871, 18, 73, "Input",ExpressionUUID->"c6255969-315f-4fcb-96f2-25751b68b465"],
Cell[8880, 233, 317, 6, 43, "Input",ExpressionUUID->"dcc5137f-06f2-4e71-9459-41b0feac5ed0"],
Cell[CellGroupData[{
Cell[9222, 243, 2140, 52, 247, "Input",ExpressionUUID->"e533b2ea-b327-45c7-a0bf-3ebb24da623f"],
Cell[11365, 297, 8447, 156, 328, "Output",ExpressionUUID->"2b3759f3-f9be-447d-8103-9263450e9977"]
}, Open  ]],
Cell[19827, 456, 1831, 46, 218, "Input",ExpressionUUID->"99de06d9-b955-4e26-941d-43a8f6a00d6a"],
Cell[21661, 504, 1718, 41, 189, "Input",ExpressionUUID->"726a9558-7d56-4fa5-9868-2bb722300bf5"],
Cell[23382, 547, 1181, 23, 73, "Input",ExpressionUUID->"40ae3152-5ab8-4ab9-9bb7-fee7967149d9"],
Cell[24566, 572, 2032, 47, 247, "Input",ExpressionUUID->"4143fdb0-38a0-49b9-b142-704da270a40e"],
Cell[CellGroupData[{
Cell[26623, 623, 631, 13, 43, "Input",ExpressionUUID->"a7365e1e-b525-4af8-8062-1c078a0395f4"],
Cell[27257, 638, 272, 6, 49, "Output",ExpressionUUID->"482f5443-cfac-4bc4-977f-9bab681e115e"]
}, Open  ]]
}, Open  ]],
Cell[CellGroupData[{
Cell[27578, 650, 165, 3, 99, "Section",ExpressionUUID->"83d2c9ab-3c25-4cb7-a10f-6a062287b73b"],
Cell[27746, 655, 808, 20, 73, "Input",ExpressionUUID->"d92b993c-a05d-48aa-8bff-009bb9057f07"],
Cell[28557, 677, 369, 9, 43, "Input",ExpressionUUID->"8c31f1c0-d51e-4cd4-a2c9-b9ee90b6ae24"],
Cell[28929, 688, 630, 16, 43, "Input",ExpressionUUID->"31b6b4b0-5f80-4059-af0d-84dbaef4c88a"],
Cell[29562, 706, 960, 22, 73, "Input",ExpressionUUID->"dc028c73-0fe7-45b4-9f6b-09f8ab5bf8bf"],
Cell[30525, 730, 373, 9, 43, "Input",ExpressionUUID->"80ea7107-2e5a-471f-92ac-619ff4d9ed64"],
Cell[30901, 741, 3879, 96, 421, "Input",ExpressionUUID->"a6e7426a-3290-42f4-879d-07d99ede7630"],
Cell[CellGroupData[{
Cell[34805, 841, 1527, 29, 102, "Input",ExpressionUUID->"ba58a63f-60de-44d5-8927-722b3ace12bc"],
Cell[36335, 872, 507, 11, 35, "Message",ExpressionUUID->"4bb1edc8-295e-4894-803b-515a56d9b748"],
Cell[36845, 885, 507, 11, 35, "Message",ExpressionUUID->"f91684b8-f94f-4be0-9424-7a879afc1257"],
Cell[37355, 898, 505, 11, 35, "Message",ExpressionUUID->"7dfdd887-e306-464e-89fc-4fe1a9b38971"],
Cell[37863, 911, 478, 10, 35, "Message",ExpressionUUID->"8df3f058-37aa-4c51-8f37-a2e564fb1c9d"]
}, Open  ]],
Cell[38356, 924, 2494, 58, 363, "Input",ExpressionUUID->"8de3efee-e9d3-459c-b34e-dcf9178a986b"],
Cell[CellGroupData[{
Cell[40875, 986, 779, 17, 73, "Input",ExpressionUUID->"6e20b655-cde5-471d-a54e-246e7e169d08"],
Cell[41657, 1005, 225, 4, 49, "Output",ExpressionUUID->"e358c540-12f0-49ed-a6e1-6744ccb9a8f3"]
}, Open  ]],
Cell[CellGroupData[{
Cell[41919, 1014, 2712, 67, 334, "Input",ExpressionUUID->"c82a20fe-1376-4f6d-bf9d-eccb5c9b5d60"],
Cell[44634, 1083, 16756, 298, 328, "Output",ExpressionUUID->"e12e066b-3c88-4623-976b-48c3c4b9f9a8"]
}, Open  ]],
Cell[61405, 1384, 154, 3, 43, InheritFromParent,ExpressionUUID->"0a0b50bb-600a-4a1d-ab10-43fe4cdf73fd"],
Cell[61562, 1389, 649, 13, 43, "Input",ExpressionUUID->"3786bff1-037f-4ca4-862f-69ea4d79932c"]
}, Open  ]]
}
]
*)
