# Supplementary material for: Cancer patient survival can be parametrized to improve trial precision and reveal time-dependent therapeutic effects
Source: Nat Commun. 2022 Feb 15;13:873. doi: 10.1038/s41467-022-28410-9 (PMC8847344; doi:10.1038/s41467-022-28410-9)
Supplement: Supplementary file 5 — Supplementary Dataset 2 [file 41467_2022_28410_MOESM5_ESM.zip › Supplementary Data File 2/Alpha vs beta plots- Fig 5, S8/Alpha vs beta plots OS ANOVA.nb]

(* Content-type: application/vnd.wolfram.mathematica *)

(*** Wolfram Notebook File ***)
(* http://www.wolfram.com/nb *)

(* CreatedBy='Mathematica 11.2' *)

(*CacheID: 234*)
(* Internal cache information:
NotebookFileLineBreakTest
NotebookFileLineBreakTest
NotebookDataPosition[       158,          7]
NotebookDataLength[     83164,       1987]
NotebookOptionsPosition[     78296,       1907]
NotebookOutlinePosition[     78724,       1924]
CellTagsIndexPosition[     78681,       1921]
WindowFrame->Normal*)

(* Beginning of Notebook Content *)
Notebook[{
Cell[BoxData[""], "Input",
 CellChangeTimes->{{3.735317731882*^9, 3.735317731882*^9}, 
   3.7356704633372216`*^9},
 CellLabel->
  "In[155]:=",ExpressionUUID->"0cafcb6c-af06-4114-ae3c-9a61c0db53a1"],

Cell[CellGroupData[{

Cell["Alpha vs beta plots, OS  ", "Title",
 CellChangeTimes->{{3.7291909987839985`*^9, 3.7291910652664747`*^9}, {
  3.7346238609045277`*^9, 3.734623865167921*^9}, {3.736519868870949*^9, 
  3.736519869041071*^9}, {3.737128587763258*^9, 3.7371286039113593`*^9}, {
  3.7386775941679387`*^9, 3.738677594268447*^9}, {3.7439524185212326`*^9, 
  3.743952418996321*^9}, {3.7452437546268997`*^9, 3.7452437571384416`*^9}, {
  3.8139148232513275`*^9, 
  3.813914830242197*^9}},ExpressionUUID->"530356f3-048b-4e08-b61a-\
9e23ae3ed038"],

Cell["Extracting all OS  trial data and calculating best fits", "Subtitle",
 CellChangeTimes->{{3.81465139059051*^9, 
  3.814651425438731*^9}},ExpressionUUID->"3c649f56-beec-4b6b-bc80-\
5eb8c95743a0"],

Cell[BoxData[{
 RowBox[{"Clear", "[", "\"\<Global`*\>\"", "]"}], "\[IndentingNewLine]", 
 RowBox[{
  RowBox[{
   RowBox[{"SetDirectory", "[", 
    RowBox[{"NotebookDirectory", "[", "]"}], "]"}], ";"}], 
  "\[IndentingNewLine]", 
  RowBox[{"(*", 
   RowBox[{"Importing", " ", "metadata", " ", "file"}], 
   "*)"}]}], "\[IndentingNewLine]", 
 RowBox[{
  RowBox[{"data", "=", " ", 
   RowBox[{
    RowBox[{
    "Import", "[", "\"\<PhaseIII_ClinicalTrials_metadata_F.xlsx\>\"", "]"}], 
    "\[LeftDoubleBracket]", "1", "\[RightDoubleBracket]"}]}], ";"}]}], "Input",
 CellChangeTimes->{{3.8128718184295297`*^9, 3.8128718585640593`*^9}, 
   3.81287208709591*^9, {3.8128723840611787`*^9, 3.812872454804188*^9}, {
   3.8128728074680457`*^9, 3.8128728521967444`*^9}, {3.8128811960917673`*^9, 
   3.812881196561768*^9}, {3.8128838563957124`*^9, 3.8128838568956733`*^9}, {
   3.8128870555616655`*^9, 3.812887057485279*^9}, 3.812887847043264*^9, {
   3.8139149006298685`*^9, 3.8139149192277126`*^9}, {3.813915800093858*^9, 
   3.8139158136209855`*^9}, 3.814532602465157*^9, {3.817027195232651*^9, 
   3.8170272368407726`*^9}, {3.8281979235577555`*^9, 3.828197937997223*^9}},
 CellLabel->
  "In[156]:=",ExpressionUUID->"647ec395-3abf-4664-a4f9-de87e2bb03ec"],

Cell[BoxData[{
 RowBox[{
  RowBox[{
   RowBox[{"Alldata", "=", 
    RowBox[{"data", "\[LeftDoubleBracket]", 
     RowBox[{
      RowBox[{"2", ";;"}], ",", 
      RowBox[{"{", 
       RowBox[{
       "1", ",", "9", ",", "10", ",", " ", "14", ",", " ", "15", ",", " ", 
        "7", ",", " ", "8"}], "}"}]}], "\[RightDoubleBracket]"}]}], ";"}], 
  "\[IndentingNewLine]"}], "\[IndentingNewLine]", 
 RowBox[{
  RowBox[{
   RowBox[{"OSTrials", "=", " ", 
    RowBox[{"Pick", "[", 
     RowBox[{
      RowBox[{"Alldata", "[", 
       RowBox[{"[", 
        RowBox[{"All", ",", 
         RowBox[{"{", 
          RowBox[{"1", ",", "5", ",", "6", ",", "7"}], "}"}]}], "]"}], "]"}], 
      ",", " ", 
      RowBox[{"Alldata", "\[LeftDoubleBracket]", 
       RowBox[{"All", ",", " ", "4"}], "\[RightDoubleBracket]"}], ",", "1."}],
      "]"}]}], ";"}], "\[IndentingNewLine]", 
  RowBox[{"(*", 
   RowBox[{
   "Change", " ", "numerical", " ", "trial", " ", "name", " ", "to", " ", 
    "string"}], "*)"}]}], "\[IndentingNewLine]", 
 RowBox[{
  RowBox[{
   RowBox[{"OSTrials", "[", 
    RowBox[{"[", 
     RowBox[{"1", ",", "1"}], "]"}], "]"}], "=", 
   RowBox[{"ToString", "[", 
    RowBox[{"IntegerPart", "[", 
     RowBox[{"OSTrials", "[", 
      RowBox[{"[", 
       RowBox[{"1", ",", "1"}], "]"}], "]"}], "]"}], "]"}]}], 
  ";"}], "\[IndentingNewLine]", 
 RowBox[{
  RowBox[{
   RowBox[{
    RowBox[{"OSTrials", "[", 
     RowBox[{"[", 
      RowBox[{"2", ",", "1"}], "]"}], "]"}], "=", 
    RowBox[{"ToString", "[", 
     RowBox[{"IntegerPart", "[", 
      RowBox[{"OSTrials", "[", 
       RowBox[{"[", 
        RowBox[{"2", ",", "1"}], "]"}], "]"}], "]"}], "]"}]}], ";"}], 
  "\[IndentingNewLine]"}], "\[IndentingNewLine]"}], "Input",
 CellChangeTimes->{{3.8128720971629567`*^9, 3.8128721062519674`*^9}, {
  3.812872168230871*^9, 3.812872330479974*^9}, {3.812872862557748*^9, 
  3.8128729560343237`*^9}, {3.8128878632339964`*^9, 3.8128878671725273`*^9}, {
  3.8133331642337613`*^9, 3.8133331648641567`*^9}, {3.8139150375381937`*^9, 
  3.8139150609163303`*^9}, {3.813915429650084*^9, 3.8139154876198144`*^9}, {
  3.8139156444434137`*^9, 3.8139156446921115`*^9}, {3.814651460240147*^9, 
  3.814651474002101*^9}, {3.8293155112612267`*^9, 3.829315511434354*^9}},
 CellLabel->
  "In[159]:=",ExpressionUUID->"7dcf1ba9-5654-495c-b3ce-d14b3eee8487"],

Cell[BoxData[{
 RowBox[{
  RowBox[{"MySurvivalFunctionW", "[", 
   RowBox[{"\[Mu]_", ",", "\[Sigma]_", ",", "t_"}], "]"}], ":=", 
  RowBox[{"1", "-", 
   RowBox[{"CDF", "[", 
    RowBox[{
     RowBox[{"WeibullDistribution", "[", 
      RowBox[{"\[Mu]", ",", "\[Sigma]"}], "]"}], ",", "t"}], "]"}]}]}], "\n", 
 RowBox[{
  RowBox[{"MySurvivalFunctionInverseW", "[", 
   RowBox[{"\[Mu]_", ",", "\[Sigma]_", ",", "pfs_"}], "]"}], ":=", 
  RowBox[{"InverseCDF", "[", 
   RowBox[{
    RowBox[{"WeibullDistribution", "[", 
     RowBox[{"\[Mu]", ",", "\[Sigma]"}], "]"}], ",", 
    RowBox[{"1", "-", "pfs"}]}], "]"}]}], "\n", 
 RowBox[{
  RowBox[{
   RowBox[{"MyProbabilityFunctionW", "[", 
    RowBox[{"\[Mu]_", ",", "\[Sigma]_", ",", "t_"}], "]"}], ":=", 
   RowBox[{"PDF", "[", 
    RowBox[{
     RowBox[{"WeibullDistribution", "[", 
      RowBox[{"\[Mu]", ",", "\[Sigma]"}], "]"}], ",", "t"}], "]"}]}], 
  "\[IndentingNewLine]", 
  RowBox[{"(*", 
   RowBox[{
   "Evaluates", " ", "goodness", " ", "of", " ", "fit", " ", "to", " ", "the",
     " ", "trial", " ", "data", " ", "based", " ", "on", " ", "different", 
    " ", "combinations", " ", "of", " ", "parameters"}], "*)"}]}], "\n", 
 RowBox[{
  RowBox[{"EvaluateDataLikelihoodW", "[", 
   RowBox[{"events_", ",", "\[Mu]_", ",", "\[Sigma]_"}], "]"}], ":=", 
  RowBox[{"Module", "[", 
   RowBox[{
    RowBox[{"{", "}"}], ",", 
    RowBox[{
     RowBox[{"progressionevents", "=", 
      RowBox[{
       RowBox[{"Select", "[", 
        RowBox[{"events", ",", 
         RowBox[{
          RowBox[{
           RowBox[{"#", "[", 
            RowBox[{"[", "2", "]"}], "]"}], "\[Equal]", "0"}], "&"}]}], "]"}],
        "[", 
       RowBox[{"[", 
        RowBox[{"All", ",", "1"}], "]"}], "]"}]}], ";", "\[IndentingNewLine]", 
     RowBox[{"censoringevents", "=", 
      RowBox[{
       RowBox[{"Select", "[", 
        RowBox[{"events", ",", 
         RowBox[{
          RowBox[{
           RowBox[{"#", "[", 
            RowBox[{"[", "2", "]"}], "]"}], "\[Equal]", "1"}], "&"}]}], "]"}],
        "[", 
       RowBox[{"[", 
        RowBox[{"All", ",", "1"}], "]"}], "]"}]}], ";", "\[IndentingNewLine]", 
     RowBox[{"LikelihoodOfProgressionEvents", "=", 
      RowBox[{"Product", "[", 
       RowBox[{
        RowBox[{"MyProbabilityFunctionW", "[", 
         RowBox[{"\[Mu]", ",", "\[Sigma]", ",", 
          RowBox[{"progressionevents", "[", 
           RowBox[{"[", "i", "]"}], "]"}]}], "]"}], ",", 
        RowBox[{"{", 
         RowBox[{"i", ",", "1", ",", 
          RowBox[{"Length", "[", "progressionevents", "]"}]}], "}"}]}], 
       "]"}]}], ";", "\[IndentingNewLine]", 
     RowBox[{"LikelihoodOfCensoringEvents", "=", 
      RowBox[{"Product", "[", 
       RowBox[{
        RowBox[{"MySurvivalFunctionW", "[", 
         RowBox[{"\[Mu]", ",", "\[Sigma]", ",", 
          RowBox[{"censoringevents", "[", 
           RowBox[{"[", "i", "]"}], "]"}]}], "]"}], ",", 
        RowBox[{"{", 
         RowBox[{"i", ",", "1", ",", 
          RowBox[{"Length", "[", "censoringevents", "]"}]}], "}"}]}], "]"}]}],
      ";", "\[IndentingNewLine]", 
     RowBox[{"If", "[", 
      RowBox[{
       RowBox[{"LikelihoodOfProgressionEvents", "<", "0"}], ",", 
       RowBox[{"LikelihoodOfProgressionEvents", "\[Equal]", "0"}]}], "]"}], 
     ";", "\[IndentingNewLine]", 
     RowBox[{"If", "[", 
      RowBox[{
       RowBox[{"LikelihoodOfCensoringEvents", "<", "0"}], ",", 
       RowBox[{"LikelihoodOfCensoringEvents", "\[Equal]", "0"}]}], "]"}], ";",
      "\[IndentingNewLine]", 
     RowBox[{"OverallLikelihood", "=", 
      RowBox[{
      "LikelihoodOfProgressionEvents", "*", "LikelihoodOfCensoringEvents"}]}],
      "\[IndentingNewLine]", ";", "\[IndentingNewLine]", 
     RowBox[{"If", "[", 
      RowBox[{
       RowBox[{"OverallLikelihood", "\[Equal]", "0"}], ",", 
       RowBox[{"-", "1000"}], ",", 
       RowBox[{"Log", "[", 
        RowBox[{"10", ",", "OverallLikelihood"}], "]"}]}], "]"}]}]}], 
   "]"}]}]}], "Input",
 CellChangeTimes->{
  3.812970147033836*^9, {3.81391493651536*^9, 3.8139149382351027`*^9}},
 CellLabel->
  "In[163]:=",ExpressionUUID->"b7f05f0d-6ce1-405c-9306-901605c521f2"],

Cell[BoxData[
 RowBox[{
  RowBox[{"FixTimes", "[", 
   RowBox[{"response_", ",", " ", "IPD_"}], "]"}], ":=", 
  RowBox[{"Module", "[", 
   RowBox[{
    RowBox[{"{", "}"}], ",", "\[IndentingNewLine]", 
    RowBox[{"Which", "[", "\[IndentingNewLine]", 
     RowBox[{
      RowBox[{"response", "\[Equal]", "\"\<M\>\""}], ",", 
      "\[IndentingNewLine]", 
      RowBox[{"NewIPD", "=", "IPD"}], ",", "\[IndentingNewLine]", 
      RowBox[{"response", "\[Equal]", "\"\<Y\>\""}], ",", 
      "\[IndentingNewLine]", 
      RowBox[{"NewIPD", "=", 
       RowBox[{"IPD", "*", "12"}]}], ",", "\[IndentingNewLine]", 
      RowBox[{"response", "\[Equal]", "\"\<W\>\""}], ",", 
      "\[IndentingNewLine]", 
      RowBox[{"NewIPD", "=", 
       RowBox[{"IPD", "*", "0.230137"}]}]}], "\[IndentingNewLine]", "]"}]}], 
   "]"}]}]], "Input",
 CellLabel->
  "In[167]:=",ExpressionUUID->"2d0f6e38-475a-48b9-9221-c1ef41e74d41"],

Cell[BoxData[{
 RowBox[{
  RowBox[{"DataListOS", "=", 
   RowBox[{"List", "[", "]"}]}], ";"}], "\[IndentingNewLine]", 
 RowBox[{
  RowBox[{
   RowBox[{"CancerTypeOS", "=", 
    RowBox[{"List", "[", "]"}]}], ";"}], " "}], "\[IndentingNewLine]", 
 RowBox[{
  RowBox[{
   RowBox[{"MetStatusOS", "=", " ", 
    RowBox[{"List", "[", "]"}]}], ";"}], "\[IndentingNewLine]", 
  RowBox[{"(*", 
   RowBox[{
   "Import", " ", "IPD", " ", "for", " ", "all", " ", "OS", " ", "trials"}], 
   "*)"}]}], "\[IndentingNewLine]", 
 RowBox[{
  RowBox[{
   RowBox[{
    RowBox[{"ExtractallFileNames2", "[", "i_", "]"}], ":=", 
    RowBox[{"StringJoin", "[", 
     RowBox[{
      RowBox[{
       RowBox[{
       "OSTrials", "\[LeftDoubleBracket]", "i", "\[RightDoubleBracket]"}], 
       "\[LeftDoubleBracket]", "1", "\[RightDoubleBracket]"}], ",", 
      "\"\<_\>\"", ",", 
      RowBox[{"ToString", "[", 
       RowBox[{"IntegerPart", "[", 
        RowBox[{
         RowBox[{
         "OSTrials", "\[LeftDoubleBracket]", "i", "\[RightDoubleBracket]"}], 
         "\[LeftDoubleBracket]", "2", "\[RightDoubleBracket]"}], "]"}], "]"}],
       ",", " ", "\"\<.csv\>\""}], "]"}]}], ";"}], 
  " "}], "\[IndentingNewLine]", 
 RowBox[{
  RowBox[{"ExtractallFileNames", "[", "i_", "]"}], ":=", 
  RowBox[{"If", "[", 
   RowBox[{
    RowBox[{
     RowBox[{"StringQ", "[", 
      RowBox[{"OSTrials", "\[LeftDoubleBracket]", 
       RowBox[{"i", ",", "2"}], "\[RightDoubleBracket]"}], "]"}], 
     "\[NotEqual]", "True"}], ",", 
    RowBox[{"ExtractallFileNames2", "[", "i", "]"}], ",", " ", 
    RowBox[{"StringJoin", "[", " ", 
     RowBox[{
      RowBox[{
       RowBox[{
       "OSTrials", "\[LeftDoubleBracket]", "i", "\[RightDoubleBracket]"}], 
       "\[LeftDoubleBracket]", "1", "\[RightDoubleBracket]"}], ",", 
      "\"\<_\>\"", ",", " ", 
      RowBox[{
       RowBox[{
       "OSTrials", "\[LeftDoubleBracket]", "i", "\[RightDoubleBracket]"}], 
       "\[LeftDoubleBracket]", "2", "\[RightDoubleBracket]"}], ",", " ", 
      "\"\<.csv\>\""}], "]"}]}], "]"}]}], "\[IndentingNewLine]", 
 RowBox[{
  RowBox[{
   RowBox[{
    RowBox[{"ImportFile", "[", "i_", "]"}], ":=", 
    RowBox[{
     RowBox[{"Import", "[", 
      RowBox[{"i", ",", " ", "\"\<Data\>\""}], "]"}], "\[LeftDoubleBracket]", 
     RowBox[{
      RowBox[{"2", ";;"}], ",", " ", "All"}], "\[RightDoubleBracket]"}]}], 
   ";"}], " "}], "\[IndentingNewLine]", 
 RowBox[{
  RowBox[{"NamesOS", "=", " ", 
   RowBox[{"List", "[", "]"}]}], ";"}], "\[IndentingNewLine]", 
 RowBox[{
  RowBox[{"OSdata", "=", " ", 
   RowBox[{
    RowBox[{
     RowBox[{"Import", "[", 
      RowBox[{
      "\"\<PhaseIII_ClinicalTrials_metadata_F.xlsx\>\"", ",", 
       "\"\<Dataset\>\""}], "]"}], "\[LeftDoubleBracket]", "3", 
     "\[RightDoubleBracket]"}], "\[LeftDoubleBracket]", 
    RowBox[{
     RowBox[{"All", ";;"}], ",", 
     RowBox[{"{", 
      RowBox[{"1", ",", "2", ",", "3", ",", "4", ",", "5"}], "}"}]}], 
    "\[RightDoubleBracket]"}]}], ";"}], "\[IndentingNewLine]", 
 RowBox[{
  RowBox[{"MaxMeanOS", "=", " ", 
   RowBox[{"List", "[", "]"}]}], ";"}], "\[IndentingNewLine]", 
 RowBox[{
  RowBox[{"VarExplainedAllOS", "=", 
   RowBox[{"List", "[", "]"}]}], ";"}], "\[IndentingNewLine]", 
 RowBox[{
  RowBox[{"AlphasOS", "=", 
   RowBox[{"List", "[", "]"}]}], ";"}], "\[IndentingNewLine]", 
 RowBox[{
  RowBox[{"BetasOS", "=", 
   RowBox[{"List", "[", "]"}]}], ";"}], "\[IndentingNewLine]", 
 RowBox[{
  RowBox[{"NamesOSTherapies", "=", 
   RowBox[{"List", "[", "]"}]}], ";"}], "\[IndentingNewLine]", 
 RowBox[{
  RowBox[{"AlldataScale", "=", 
   RowBox[{"data", "\[LeftDoubleBracket]", 
    RowBox[{
     RowBox[{"2", ";;"}], ",", 
     RowBox[{"{", 
      RowBox[{"1", ",", "14", ",", "15", ",", "16"}], "}"}]}], 
    "\[RightDoubleBracket]"}]}], ";"}], "\[IndentingNewLine]", 
 RowBox[{
  RowBox[{
   RowBox[{"OSTrialsScale", "=", " ", 
    RowBox[{"Pick", "[", 
     RowBox[{
      RowBox[{"AlldataScale", "[", 
       RowBox[{"[", 
        RowBox[{"All", ",", 
         RowBox[{"{", 
          RowBox[{"1", ",", "3", ",", "4"}], "}"}]}], "]"}], "]"}], ",", " ", 
      RowBox[{"AlldataScale", "\[LeftDoubleBracket]", 
       RowBox[{"All", ",", " ", "2"}], "\[RightDoubleBracket]"}], ",", "1."}],
      "]"}]}], ";"}], "\[IndentingNewLine]", 
  RowBox[{"(*", 
   RowBox[{
   "Change", " ", "numerical", " ", "trial", " ", "name", " ", "to", " ", 
    "string"}], "*)"}]}], "\[IndentingNewLine]", 
 RowBox[{
  RowBox[{
   RowBox[{"OSTrialsScale", "[", 
    RowBox[{"[", 
     RowBox[{"1", ",", "1"}], "]"}], "]"}], "=", 
   RowBox[{"ToString", "[", 
    RowBox[{"IntegerPart", "[", 
     RowBox[{"OSTrialsScale", "[", 
      RowBox[{"[", 
       RowBox[{"1", ",", "1"}], "]"}], "]"}], "]"}], "]"}]}], 
  ";"}], "\[IndentingNewLine]", 
 RowBox[{
  RowBox[{
   RowBox[{"OSTrialsScale", "[", 
    RowBox[{"[", 
     RowBox[{"2", ",", "1"}], "]"}], "]"}], "=", 
   RowBox[{"ToString", "[", 
    RowBox[{"IntegerPart", "[", 
     RowBox[{"OSTrialsScale", "[", 
      RowBox[{"[", 
       RowBox[{"2", ",", "1"}], "]"}], "]"}], "]"}], "]"}]}], 
  ";"}], "\[IndentingNewLine]", 
 RowBox[{
  RowBox[{"For", "[", 
   RowBox[{
    RowBox[{"k", "=", "1"}], ",", 
    RowBox[{"k", "<=", " ", 
     RowBox[{"Length", "[", "OSTrialsScale", "]"}]}], ",", 
    RowBox[{"k", "++"}], ",", "\[IndentingNewLine]", 
    RowBox[{"If", "[", 
     RowBox[{
      RowBox[{
       RowBox[{"NumericQ", "[", 
        RowBox[{"OSTrialsScale", "[", 
         RowBox[{"[", 
          RowBox[{"k", ",", "2"}], "]"}], "]"}], "]"}], "\[Equal]", "True"}], 
      ",", " ", "\[IndentingNewLine]", 
      RowBox[{
       RowBox[{"OSTrialsScale", "[", 
        RowBox[{"[", 
         RowBox[{"k", ",", "1"}], "]"}], "]"}], "=", 
       RowBox[{"StringJoin", "[", 
        RowBox[{
         RowBox[{"OSTrialsScale", "[", 
          RowBox[{"[", 
           RowBox[{"k", ",", "1"}], "]"}], "]"}], ",", "\"\<_\>\"", ",", 
         RowBox[{"StringPart", "[", 
          RowBox[{
           RowBox[{"ToString", "[", 
            RowBox[{"OSTrialsScale", "[", 
             RowBox[{"[", 
              RowBox[{"k", ",", "2"}], "]"}], "]"}], "]"}], ",", "1"}], 
          "]"}]}], " ", "]"}]}], ",", " ", "\[IndentingNewLine]", 
      RowBox[{
       RowBox[{
        RowBox[{"OSTrialsScale", "[", 
         RowBox[{"[", 
          RowBox[{"k", ",", "1"}], "]"}], "]"}], "=", 
        RowBox[{"StringJoin", "[", 
         RowBox[{
          RowBox[{"OSTrialsScale", "[", 
           RowBox[{"[", 
            RowBox[{"k", ",", "1"}], "]"}], "]"}], ",", "\"\<_\>\"", ",", 
          RowBox[{"OSTrialsScale", "[", 
           RowBox[{"[", 
            RowBox[{"k", ",", "2"}], "]"}], "]"}]}], " ", "]"}]}], ";"}]}], 
     "\[IndentingNewLine]", "]"}]}], "]"}], " "}], "\[IndentingNewLine]", 
 RowBox[{
  RowBox[{
   RowBox[{"SizeIPD", "=", 
    RowBox[{"List", "[", "]"}]}], ";"}], 
  "\[IndentingNewLine]"}], "\[IndentingNewLine]", 
 RowBox[{"For", "[", 
  RowBox[{
   RowBox[{"i", "=", "1"}], ",", 
   RowBox[{"i", "\[LessEqual]", 
    RowBox[{"Length", "[", "OSTrials", "]"}]}], ",", 
   RowBox[{"i", "++"}], ",", "\n", 
   RowBox[{
    RowBox[{"IPD", "=", 
     RowBox[{"ImportFile", "[", 
      RowBox[{"ExtractallFileNames", "[", "i", "]"}], "]"}]}], ";", " ", 
    "\[IndentingNewLine]", 
    RowBox[{
     RowBox[{"IPD", "[", 
      RowBox[{"[", 
       RowBox[{"All", ",", "2"}], "]"}], "]"}], "=", " ", 
     RowBox[{"Abs", "[", 
      RowBox[{
       RowBox[{"IPD", "[", 
        RowBox[{"[", 
         RowBox[{"All", ",", "2"}], "]"}], "]"}], "-", "1"}], "]"}]}], ";", 
    "\[IndentingNewLine]", "\[IndentingNewLine]", 
    RowBox[{"AppendTo", "[", 
     RowBox[{"DataListOS", ",", "IPD"}], "]"}], ";", " ", 
    "\[IndentingNewLine]", 
    RowBox[{"CurrentName", "=", 
     RowBox[{"StringReplace", "[", 
      RowBox[{
       RowBox[{"ExtractallFileNames", "[", "i", "]"}], ",", " ", 
       RowBox[{"{", 
        RowBox[{
         RowBox[{"\"\<IPD files\\\\\>\"", "\[Rule]", " ", "\"\<\>\""}], " ", 
         ",", " ", 
         RowBox[{"\"\<.csv\>\"", "\[Rule]", "\"\<\>\""}]}], "}"}]}], "]"}]}], 
    ";", " ", "\[IndentingNewLine]", 
    RowBox[{"AppendTo", "[", 
     RowBox[{"NamesOS", ",", "CurrentName"}], " ", "]"}], ";", 
    "\[IndentingNewLine]", 
    RowBox[{"CurrentScale", "=", 
     RowBox[{
      RowBox[{"Select", "[", 
       RowBox[{"OSTrialsScale", ",", 
        RowBox[{
         RowBox[{
          RowBox[{"#", "[", 
           RowBox[{"[", "1", "]"}], "]"}], "\[Equal]", "CurrentName"}], 
         "&"}]}], "]"}], "[", 
      RowBox[{"[", 
       RowBox[{"1", ",", "3"}], "]"}], "]"}]}], ";", " ", 
    "\[IndentingNewLine]", "\[IndentingNewLine]", "\[IndentingNewLine]", 
    RowBox[{"TherapyNames", "=", 
     RowBox[{"DeleteDuplicates", "[", 
      RowBox[{"IPD", "[", 
       RowBox[{"[", 
        RowBox[{"All", ",", "3"}], "]"}], "]"}], "]"}]}], ";", 
    "\[IndentingNewLine]", 
    RowBox[{"For", "[", 
     RowBox[{
      RowBox[{"j", "=", "1"}], ",", 
      RowBox[{"j", "<=", " ", 
       RowBox[{"Length", "[", "TherapyNames", "]"}]}], ",", 
      RowBox[{"j", "++"}], ",", "\[IndentingNewLine]", 
      RowBox[{
       RowBox[{"TrialPatientNumber", "=", 
        RowBox[{
         RowBox[{"Select", "[", 
          RowBox[{"OSdata", ",", 
           RowBox[{
            RowBox[{
             RowBox[{
              RowBox[{"#", "[", 
               RowBox[{"[", "1", "]"}], "]"}], "\[Equal]", "CurrentName"}], "&&", 
             RowBox[{
              RowBox[{"#", "[", 
               RowBox[{"[", "2", "]"}], "]"}], "\[Equal]", 
              RowBox[{"TherapyNames", "[", 
               RowBox[{"[", "j", "]"}], "]"}]}]}], "&"}]}], "]"}], "[", 
         RowBox[{"[", 
          RowBox[{"1", ",", "5"}], "]"}], "]"}]}], ";", " ", 
       "\[IndentingNewLine]", 
       RowBox[{"AppendTo", "[", 
        RowBox[{"NamesOSTherapies", ",", " ", 
         RowBox[{"StringJoin", "[", 
          RowBox[{"CurrentName", ",", "\"\<_\>\"", ",", "  ", 
           RowBox[{"TherapyNames", "[", 
            RowBox[{"[", "j", "]"}], "]"}]}], "]"}]}], "]"}], ";", 
       "\[IndentingNewLine]", 
       RowBox[{"AppendTo", "[", " ", 
        RowBox[{"CancerTypeOS", ",", 
         RowBox[{"OSTrials", "[", 
          RowBox[{"[", 
           RowBox[{"i", ",", "3"}], "]"}], "]"}]}], "]"}], ";", 
       "\[IndentingNewLine]", 
       RowBox[{"AppendTo", "[", " ", 
        RowBox[{"MetStatusOS", ",", 
         RowBox[{"OSTrials", "[", 
          RowBox[{"[", 
           RowBox[{"i", ",", "4"}], "]"}], "]"}]}], "]"}], ";", 
       "\[IndentingNewLine]", "\[IndentingNewLine]", 
       RowBox[{"IPDLength", "=", 
        RowBox[{"Length", "[", 
         RowBox[{"Select", "[", 
          RowBox[{"IPD", ",", " ", 
           RowBox[{
            RowBox[{
             RowBox[{"#", "[", 
              RowBox[{"[", "3", "]"}], "]"}], "==", 
             RowBox[{"TherapyNames", "[", 
              RowBox[{"[", "j", "]"}], "]"}]}], "&"}]}], "]"}], "]"}]}], ";", 
       "\[IndentingNewLine]", 
       RowBox[{"IPDTherapy", "=", 
        RowBox[{"Select", "[", 
         RowBox[{"IPD", ",", " ", 
          RowBox[{
           RowBox[{
            RowBox[{"#", "[", 
             RowBox[{"[", "3", "]"}], "]"}], "==", 
            RowBox[{"TherapyNames", "[", 
             RowBox[{"[", "j", "]"}], "]"}]}], "&"}]}], "]"}]}], ";", 
       "\[IndentingNewLine]", 
       RowBox[{
        RowBox[{"IPDTherapy", "[", 
         RowBox[{"[", 
          RowBox[{"All", ",", "1"}], "]"}], "]"}], "=", 
        RowBox[{"FixTimes", "[", 
         RowBox[{"CurrentScale", ",", 
          RowBox[{"IPDTherapy", "[", 
           RowBox[{"[", 
            RowBox[{"All", ",", "1"}], "]"}], "]"}]}], "]"}]}], ";", " ", 
       "\[IndentingNewLine]", 
       RowBox[{"AppendTo", "[", 
        RowBox[{"MaxMeanOS", ",", 
         RowBox[{"Max", "[", 
          RowBox[{"IPDTherapy", "[", 
           RowBox[{"[", 
            RowBox[{"All", ",", "1"}], "]"}], "]"}], "]"}]}], "]"}], ";", " ",
        "\[IndentingNewLine]", 
       RowBox[{"AllTherapyEvents", "=", 
        RowBox[{"EventData", "[", 
         RowBox[{
          RowBox[{"IPDTherapy", "[", 
           RowBox[{"[", 
            RowBox[{"All", ",", "1"}], "]"}], "]"}], ",", 
          RowBox[{"IPDTherapy", "[", 
           RowBox[{"[", 
            RowBox[{"All", ",", "2"}], "]"}], "]"}]}], "]"}]}], ";", 
       "\[IndentingNewLine]", " ", 
       RowBox[{"ProgressionEvents", "=", 
        RowBox[{
         RowBox[{"Position", "[", 
          RowBox[{
           RowBox[{"IPDTherapy", "\[LeftDoubleBracket]", 
            RowBox[{"All", ",", "2"}], "\[RightDoubleBracket]"}], ",", "0"}], 
          "]"}], "\[LeftDoubleBracket]", 
         RowBox[{"All", ",", "1"}], "\[RightDoubleBracket]"}]}], ";", " ", 
       "\[IndentingNewLine]", 
       RowBox[{"ProgressionTimes", "=", " ", 
        RowBox[{"IPDTherapy", "\[LeftDoubleBracket]", 
         RowBox[{"ProgressionEvents", ",", "1"}], "\[RightDoubleBracket]"}]}],
        " ", ";", "\[IndentingNewLine]", 
       RowBox[{"dist", "=", " ", 
        RowBox[{"EstimatedDistribution", "[", 
         RowBox[{"AllTherapyEvents", ",", " ", 
          RowBox[{"WeibullDistribution", "[", 
           RowBox[{"\[Alpha]", ",", " ", "\[Beta]"}], "]"}], ",", " ", 
          RowBox[{"{", 
           RowBox[{
            RowBox[{"{", 
             RowBox[{"\[Alpha]", ",", "1"}], "}"}], ",", 
            RowBox[{"{", 
             RowBox[{"\[Beta]", ",", 
              RowBox[{"Max", "[", 
               RowBox[{"IPDTherapy", "[", 
                RowBox[{"[", 
                 RowBox[{"All", ",", "1"}], "]"}], "]"}], "]"}]}], " ", 
             "}"}]}], "}"}]}], "]"}]}], ";", " ", "\[IndentingNewLine]", 
       RowBox[{"AppendTo", "[", 
        RowBox[{"SizeIPD", ",", " ", "IPDLength"}], "]"}], ";", " ", 
       "\[IndentingNewLine]", 
       RowBox[{"AppendTo", "[", 
        RowBox[{"AlphasOS", ",", " ", 
         RowBox[{"dist", "[", 
          RowBox[{"[", "1", "]"}], "]"}]}], "]"}], ";", "\[IndentingNewLine]", 
       RowBox[{"AppendTo", "[", 
        RowBox[{"BetasOS", ",", " ", 
         RowBox[{"dist", "[", 
          RowBox[{"[", "2", "]"}], "]"}]}], "]"}]}]}], "\[IndentingNewLine]", 
     "]"}], "\[IndentingNewLine]", " ", ";"}]}], " ", "]"}]}], "Input",
 CellChangeTimes->{{3.812873320950924*^9, 3.812873336396904*^9}, {
   3.812873367575899*^9, 3.8128733940539436`*^9}, {3.812873438125222*^9, 
   3.812873499430914*^9}, {3.812873609964999*^9, 3.812873723887724*^9}, {
   3.81287379753975*^9, 3.8128738742546577`*^9}, {3.8128741565817003`*^9, 
   3.8128742434919395`*^9}, {3.812874795379027*^9, 3.812874800564988*^9}, {
   3.8128758211483707`*^9, 3.8128758384466534`*^9}, {3.8128758698298597`*^9, 
   3.812876030819828*^9}, {3.812876067487241*^9, 3.8128761088169327`*^9}, {
   3.812876605290346*^9, 3.812876614509376*^9}, {3.8128801245080023`*^9, 
   3.812880154904295*^9}, {3.8128839036424894`*^9, 3.812883903707448*^9}, {
   3.8128840796110616`*^9, 3.8128841087560816`*^9}, {3.812884141960644*^9, 
   3.8128841442679644`*^9}, {3.8128870598824563`*^9, 3.812887060750489*^9}, 
   3.8128878511601915`*^9, {3.8128890160965185`*^9, 3.8128890172483544`*^9}, {
   3.8128891642875757`*^9, 3.8128892862714987`*^9}, {3.8128893197096615`*^9, 
   3.8128893607044086`*^9}, {3.812889450720451*^9, 3.8128894531382666`*^9}, {
   3.81288948844296*^9, 3.8128895022411966`*^9}, {3.812889540633224*^9, 
   3.812889651162752*^9}, {3.8128902195958786`*^9, 3.812890222390842*^9}, {
   3.8128903332894154`*^9, 3.812890448275459*^9}, {3.8128904843014135`*^9, 
   3.8128905126970024`*^9}, {3.812890846102112*^9, 3.8128908758996325`*^9}, {
   3.8128931814683857`*^9, 3.8128931881723843`*^9}, {3.812893273288928*^9, 
   3.8128932829369593`*^9}, {3.8128933621867433`*^9, 
   3.8128933626027346`*^9}, {3.812893693011937*^9, 3.812893748562356*^9}, {
   3.8128938164756565`*^9, 3.8128938188276806`*^9}, {3.813333808241642*^9, 
   3.8133338210349073`*^9}, {3.8133338797213593`*^9, 
   3.8133338858012667`*^9}, {3.8133339214095716`*^9, 3.813333956810956*^9}, 
   3.8133339912947607`*^9, 3.813336212928782*^9, {3.8133364472280855`*^9, 
   3.8133364632933145`*^9}, {3.813336642058447*^9, 3.813336669677596*^9}, {
   3.8133367480436354`*^9, 3.8133367583235703`*^9}, {3.8136767379913273`*^9, 
   3.8136767436042457`*^9}, {3.813677038676012*^9, 3.81367703897324*^9}, {
   3.8136772230985065`*^9, 3.8136773060989075`*^9}, {3.8136773519666457`*^9, 
   3.8136773602433767`*^9}, {3.8136774364465265`*^9, 
   3.8136774368740845`*^9}, {3.8136775599597435`*^9, 
   3.8136776807299333`*^9}, {3.813677874708604*^9, 3.813677988523802*^9}, {
   3.8136780323810267`*^9, 3.813678032867569*^9}, 3.813679684324874*^9, {
   3.8139149515275946`*^9, 3.8139149818006*^9}, {3.8139150175177193`*^9, 
   3.8139150178072643`*^9}, {3.8139155489502707`*^9, 3.813915574468383*^9}, {
   3.813915681345135*^9, 3.813915762067089*^9}, {3.813915874792836*^9, 
   3.81391588015777*^9}, {3.8140951719194584`*^9, 3.814095194484541*^9}, {
   3.814532629709587*^9, 3.8145326299935884`*^9}, {3.8146514866861563`*^9, 
   3.814651493315132*^9}, {3.8170272044983215`*^9, 3.817027205111415*^9}, {
   3.828197955554533*^9, 3.8281979643793364`*^9}},
 CellLabel->
  "In[168]:=",ExpressionUUID->"a7852f7b-fc89-48e6-ba9e-38ceb27a8879"],

Cell[CellGroupData[{

Cell[BoxData[
 RowBox[{"Length", "[", "SizeIPD", "]"}]], "Input",
 CellChangeTimes->{{3.829315469874899*^9, 3.8293154770831285`*^9}},
 CellLabel->
  "In[188]:=",ExpressionUUID->"2ebc2c50-9f4c-4d7a-8fa9-f40e1c7b8c0c"],

Cell[BoxData["237"], "Output",
 CellChangeTimes->{{3.829315467758945*^9, 3.8293154772459345`*^9}, 
   3.8371739524766645`*^9, 3.8431461323941813`*^9, 3.844268830122448*^9, 
   3.8442689368649826`*^9, 3.844851063226428*^9, 3.84486717699181*^9},
 CellLabel->
  "Out[188]=",ExpressionUUID->"9ca200ec-4465-49ea-a196-fadfe464f914"]
}, Open  ]],

Cell[CellGroupData[{

Cell[BoxData[
 RowBox[{"Total", "[", "SizeIPD", "]"}]], "Input",
 CellChangeTimes->{{3.81409505308594*^9, 3.8140950591618443`*^9}, {
   3.814095115661917*^9, 3.814095119129222*^9}, 3.814095161827409*^9, {
   3.81409519848883*^9, 3.814095237512538*^9}},
 CellLabel->
  "In[189]:=",ExpressionUUID->"0e38f492-6b88-41fc-b0a0-e922256ba468"],

Cell[BoxData["91255"], "Output",
 CellChangeTimes->{
  3.814095074052669*^9, {3.8140951162329226`*^9, 3.8140951195089083`*^9}, {
   3.8140952177477045`*^9, 3.8140952377895765`*^9}, 3.81453265457241*^9, 
   3.814536226862813*^9, 3.8145437303382254`*^9, 3.8146505213710947`*^9, 
   3.8146515300388994`*^9, 3.816331944603695*^9, 3.8163344966831837`*^9, 
   3.8163499956876845`*^9, {3.817027190045206*^9, 3.8170272270028515`*^9}, 
   3.828197989699232*^9, 3.829130606505274*^9, 3.8292084004925337`*^9, 
   3.829211980038062*^9, 3.8292572482967587`*^9, 3.829305274804659*^9, 
   3.829315338453415*^9, 3.837173952553461*^9, 3.843146132441043*^9, 
   3.8442688301849327`*^9, 3.844268936911847*^9, 3.8448510633045306`*^9, 
   3.844867177069915*^9},
 CellLabel->
  "Out[189]=",ExpressionUUID->"9708f5d2-56db-4575-b49f-bc661e9a3d7b"]
}, Open  ]],

Cell[CellGroupData[{

Cell[BoxData[
 RowBox[{"Length", "[", "NamesOS", "]"}]], "Input",
 CellChangeTimes->{{3.829315396266658*^9, 3.829315406546831*^9}},
 CellLabel->
  "In[190]:=",ExpressionUUID->"d14741db-a619-495b-aeb9-10983645fd26"],

Cell[BoxData["116"], "Output",
 CellChangeTimes->{
  3.829315338535571*^9, {3.829315376444302*^9, 3.829315406799506*^9}, 
   3.837173952618287*^9, 3.843146132456705*^9, 3.8442688301849327`*^9, 
   3.844268936966941*^9, 3.844851063367017*^9, 3.8448671771480227`*^9},
 CellLabel->
  "Out[190]=",ExpressionUUID->"d1cb40e5-30c3-4112-9686-c4caab97f4df"]
}, Open  ]],

Cell[CellGroupData[{

Cell["Plotting", "Subtitle",
 CellChangeTimes->{{3.7350514832012243`*^9, 3.7350514860407915`*^9}, {
   3.735051531904849*^9, 3.735051532406394*^9}, {3.8146513634470663`*^9, 
   3.8146513773022103`*^9}, 
   3.837173935741536*^9},ExpressionUUID->"054875bf-9255-4d89-93f1-\
4de3177c9d71"],

Cell[BoxData[{
 RowBox[{
  RowBox[{"NewLabel", "=", 
   RowBox[{"List", "[", "]"}]}], ";"}], "\[IndentingNewLine]", 
 RowBox[{" ", 
  RowBox[{
   RowBox[{"For", "[", 
    RowBox[{
     RowBox[{"i", "=", "1"}], ",", 
     RowBox[{"i", "<=", " ", 
      RowBox[{"Length", "[", "CancerTypeOS", "]"}]}], ",", 
     RowBox[{"i", "++"}], ",", "\[IndentingNewLine]", 
     RowBox[{"AppendTo", "[", 
      RowBox[{"NewLabel", ",", 
       RowBox[{"StringJoin", "[", 
        RowBox[{
         RowBox[{"CancerTypeOS", "[", 
          RowBox[{"[", "i", "]"}], "]"}], ",", " ", 
         RowBox[{"ToString", "[", 
          RowBox[{"MetStatusOS", "[", 
           RowBox[{"[", "i", "]"}], "]"}], "]"}]}], "]"}]}], "]"}]}], "]"}], 
   " ", ";"}]}]}], "Input",
 CellChangeTimes->{{3.814534386882328*^9, 3.8145345523200903`*^9}, 
   3.814653981419485*^9},
 CellLabel->
  "In[191]:=",ExpressionUUID->"a10dd646-a25f-4de8-8833-70df64dda1d6"],

Cell[BoxData[{
 RowBox[{
  RowBox[{
   RowBox[{"OSParam", "=", 
    RowBox[{"Transpose", "@", 
     RowBox[{"{", 
      RowBox[{"AlphasOS", ",", "BetasOS", ",", " ", "NewLabel"}], "}"}]}]}], 
   ";"}], " "}], "\[IndentingNewLine]", 
 RowBox[{
  RowBox[{"DataPlotType", "=", " ", 
   RowBox[{"Transpose", "@", 
    RowBox[{"{", 
     RowBox[{
      RowBox[{"Log", "[", 
       RowBox[{"OSParam", "[", 
        RowBox[{"[", 
         RowBox[{"All", ",", "2"}], "]"}], "]"}], "]"}], ",", 
      RowBox[{"OSParam", "[", 
       RowBox[{"[", 
        RowBox[{"All", ",", "1"}], "]"}], "]"}], ",", "NewLabel"}], "}"}]}]}],
   ";"}], "\[IndentingNewLine]", 
 RowBox[{
  RowBox[{
   RowBox[{"cat", "=", 
    RowBox[{"GatherBy", "[", 
     RowBox[{"DataPlotType", ",", " ", "Last"}], "]"}]}], ";"}], 
  " "}], "\[IndentingNewLine]", 
 RowBox[{
  RowBox[{
   RowBox[{"cat2", "=", 
    RowBox[{"cat", "\[LeftDoubleBracket]", 
     RowBox[{"All", ",", "All", ",", 
      RowBox[{"{", 
       RowBox[{"1", ",", "2"}], "}"}]}], "\[RightDoubleBracket]"}]}], ";"}], 
  " "}], "\[IndentingNewLine]", 
 RowBox[{
  RowBox[{"Labels2", "=", 
   RowBox[{"DeleteDuplicates", "[", 
    RowBox[{"Flatten", "[", 
     RowBox[{
      RowBox[{"cat", "\[LeftDoubleBracket]", 
       RowBox[{"All", ",", "All", ",", "3"}], "\[RightDoubleBracket]"}], ",", 
      "1"}], "]"}], "]"}]}], ";"}]}], "Input",
 CellChangeTimes->{{3.814534326698535*^9, 3.8145343555432587`*^9}, {
  3.814534587049537*^9, 3.81453458720054*^9}, {3.814534733032672*^9, 
  3.8145347455580435`*^9}, {3.8145349924964356`*^9, 3.8145350014489236`*^9}, {
  3.8146513427719803`*^9, 3.814651350775988*^9}},
 CellLabel->
  "In[193]:=",ExpressionUUID->"38905685-ccd5-4b51-b8d9-86a4bb51de76"],

Cell[BoxData[
 RowBox[{
  RowBox[{
   RowBox[{"circlethickness", "=", "1.5"}], ";"}], 
  RowBox[{"(*", " ", 
   RowBox[{
    RowBox[{"in", " ", "printers", " ", "points"}], ";", " ", 
    RowBox[{"72", " ", "per", " ", "inch"}]}], " ", "*)"}]}]], "Input",
 CellChangeTimes->{{3.814650447465286*^9, 3.814650454417572*^9}, {
  3.8146508617400336`*^9, 3.814650862158002*^9}, {3.814650995153762*^9, 
  3.814651010096714*^9}, {3.814651056495859*^9, 3.814651057632085*^9}, {
  3.814651210959775*^9, 3.814651211313105*^9}},
 CellLabel->
  "In[198]:=",ExpressionUUID->"d547cabf-5add-4cb6-aec4-a4d68603a80f"],

Cell[BoxData[{
 RowBox[{
  RowBox[{"RedCircleOpen", "=", 
   RowBox[{"Graphics", "[", 
    RowBox[{"{", 
     RowBox[{"White", ",", 
      RowBox[{"Opacity", "[", "0", "]"}], ",", 
      RowBox[{"EdgeForm", "[", 
       RowBox[{"Directive", "[", 
        RowBox[{
         RowBox[{"Opacity", "[", "1", "]"}], ",", "Red", ",", 
         RowBox[{"AbsoluteThickness", "[", "circlethickness", "]"}]}], "]"}], 
       "]"}], ",", 
      RowBox[{"Disk", "[", 
       RowBox[{
        RowBox[{"{", 
         RowBox[{"0", ",", "0"}], "}"}], ",", "1"}], "]"}]}], "}"}], "]"}]}], 
  ";"}], "\[IndentingNewLine]", 
 RowBox[{
  RowBox[{"BlueCircleOpen", "=", 
   RowBox[{"Graphics", "[", 
    RowBox[{"{", 
     RowBox[{"White", ",", 
      RowBox[{"Opacity", "[", "0", "]"}], ",", 
      RowBox[{"EdgeForm", "[", 
       RowBox[{"Directive", "[", 
        RowBox[{
         RowBox[{"Opacity", "[", "1", "]"}], ",", "Blue", ",", 
         RowBox[{"AbsoluteThickness", "[", "circlethickness", "]"}]}], "]"}], 
       "]"}], ",", 
      RowBox[{"Disk", "[", 
       RowBox[{
        RowBox[{"{", 
         RowBox[{"0", ",", "0"}], "}"}], ",", "1"}], "]"}]}], "}"}], "]"}]}], 
  ";"}], "\[IndentingNewLine]", 
 RowBox[{
  RowBox[{"GreenCircleOpen", "=", 
   RowBox[{"Graphics", "[", 
    RowBox[{"{", 
     RowBox[{"White", ",", 
      RowBox[{"Opacity", "[", "0", "]"}], ",", 
      RowBox[{"EdgeForm", "[", 
       RowBox[{"Directive", "[", 
        RowBox[{
         RowBox[{"Opacity", "[", "1", "]"}], ",", 
         RowBox[{"Darker", "[", "Green", "]"}], ",", 
         RowBox[{"AbsoluteThickness", "[", "circlethickness", "]"}]}], "]"}], 
       "]"}], ",", 
      RowBox[{"Disk", "[", 
       RowBox[{
        RowBox[{"{", 
         RowBox[{"0", ",", "0"}], "}"}], ",", "1"}], "]"}]}], "}"}], "]"}]}], 
  ";"}], "\[IndentingNewLine]", 
 RowBox[{
  RowBox[{"GrayCircleOpen", "=", 
   RowBox[{"Graphics", "[", 
    RowBox[{"{", 
     RowBox[{"White", ",", 
      RowBox[{"Opacity", "[", "0", "]"}], ",", 
      RowBox[{"EdgeForm", "[", 
       RowBox[{"Directive", "[", 
        RowBox[{
         RowBox[{"Opacity", "[", "1", "]"}], ",", "Gray", ",", 
         RowBox[{"AbsoluteThickness", "[", "circlethickness", "]"}]}], "]"}], 
       "]"}], ",", 
      RowBox[{"Disk", "[", 
       RowBox[{
        RowBox[{"{", 
         RowBox[{"0", ",", "0"}], "}"}], ",", "1"}], "]"}]}], "}"}], "]"}]}], 
  ";"}], "\[IndentingNewLine]", 
 RowBox[{
  RowBox[{"BlueCircleClosed", "=", 
   RowBox[{"Graphics", "[", 
    RowBox[{"{", 
     RowBox[{"Blue", ",", 
      RowBox[{"Disk", "[", 
       RowBox[{
        RowBox[{"{", 
         RowBox[{"0", ",", "0"}], "}"}], ",", "1"}], "]"}]}], "}"}], "]"}]}], 
  ";"}], "\[IndentingNewLine]", 
 RowBox[{
  RowBox[{"RedCircleClosed", "=", 
   RowBox[{"Graphics", "[", 
    RowBox[{"{", 
     RowBox[{"Red", ",", 
      RowBox[{"Disk", "[", 
       RowBox[{
        RowBox[{"{", 
         RowBox[{"0", ",", "0"}], "}"}], ",", "1"}], "]"}]}], "}"}], "]"}]}], 
  ";"}], "\[IndentingNewLine]", 
 RowBox[{
  RowBox[{"GreenCircleClosed", "=", 
   RowBox[{"Graphics", "[", 
    RowBox[{"{", 
     RowBox[{
      RowBox[{"Darker", "[", "Green", "]"}], ",", 
      RowBox[{"Disk", "[", 
       RowBox[{
        RowBox[{"{", 
         RowBox[{"0", ",", "0"}], "}"}], ",", "1"}], "]"}]}], "}"}], "]"}]}], 
  ";"}], "\[IndentingNewLine]", 
 RowBox[{
  RowBox[{"GrayCircleClosed", "=", 
   RowBox[{"Graphics", "[", 
    RowBox[{"{", 
     RowBox[{"Gray", ",", 
      RowBox[{"Disk", "[", 
       RowBox[{
        RowBox[{"{", 
         RowBox[{"0", ",", "0"}], "}"}], ",", "1"}], "]"}]}], "}"}], "]"}]}], 
  ";"}]}], "Input",
 CellChangeTimes->{{3.814650331501968*^9, 3.8146504186786013`*^9}, {
   3.814650476280619*^9, 3.814650480878553*^9}, {3.814650565643818*^9, 
   3.814650575951249*^9}, {3.814650704975975*^9, 3.814650716279643*^9}, {
   3.814650873896387*^9, 3.8146508746959524`*^9}, 3.8146510433459826`*^9, {
   3.8146511178427916`*^9, 3.8146511200092354`*^9}},
 CellLabel->
  "In[199]:=",ExpressionUUID->"3323bafe-5551-4da5-954a-937efce2cce8"],

Cell[BoxData[
 RowBox[{
  RowBox[{"markersize", "=", "0.023"}], ";"}]], "Input",
 CellChangeTimes->{{3.8146511637707624`*^9, 3.8146511886981506`*^9}, {
  3.814651273600822*^9, 3.8146512986636753`*^9}},
 CellLabel->
  "In[207]:=",ExpressionUUID->"72243955-42eb-4061-9c6b-c2d9d4e0f98c"],

Cell[CellGroupData[{

Cell[BoxData[
 RowBox[{"\[IndentingNewLine]", 
  RowBox[{"o1", "=", 
   RowBox[{"ListPlot", "[", 
    RowBox[{"cat2", ",", "  ", 
     RowBox[{"ImageSize", "\[Rule]", "Large"}], ",", " ", 
     RowBox[{"Frame", "\[Rule]", 
      RowBox[{"{", 
       RowBox[{"True", ",", " ", "True"}], "}"}]}], ",", " ", 
     RowBox[{"FrameLabel", "\[Rule]", " ", 
      RowBox[{"{", 
       RowBox[{"\"\<\>\"", ",", "\"\<\>\""}], " ", "}"}]}], ",", 
     RowBox[{"LabelStyle", "\[Rule]", 
      RowBox[{"Directive", "[", 
       RowBox[{"\"\<Arial\>\"", ",", " ", "Black", ",", " ", "12"}], "]"}]}], 
     " ", ",", " ", 
     RowBox[{"PlotRange", "\[Rule]", 
      RowBox[{"{", 
       RowBox[{
        RowBox[{"{", 
         RowBox[{
          RowBox[{
           RowBox[{"Min", "[", 
            RowBox[{"Log", "[", "BetasOS", "]"}], "]"}], "-", "0.1"}], ",", 
          " ", 
          RowBox[{
           RowBox[{"Max", "[", 
            RowBox[{"Log", "[", "BetasOS", "]"}], "]"}], "+", "0.1"}]}], 
         "}"}], ",", " ", 
        RowBox[{"{", 
         RowBox[{
          RowBox[{
           RowBox[{"Min", "[", "AlphasOS", "]"}], "-", "0.1"}], ",", " ", 
          RowBox[{
           RowBox[{"Max", "[", "AlphasOS", "]"}], "+", "0.1"}]}], "}"}]}], 
       "}"}]}], ",", 
     RowBox[{"ImagePadding", "\[Rule]", 
      RowBox[{"{", 
       RowBox[{
        RowBox[{"{", 
         RowBox[{"50", ",", "10"}], "}"}], ",", " ", 
        RowBox[{"{", 
         RowBox[{"50", ",", "10"}], "}"}]}], "}"}]}], ",", " ", 
     RowBox[{"PlotMarkers", "->", 
      RowBox[{"{", 
       RowBox[{
        RowBox[{"{", 
         RowBox[{"RedCircleClosed", ",", "markersize"}], "}"}], ",", 
        RowBox[{"{", " ", 
         RowBox[{"BlueCircleOpen", ",", "markersize"}], "}"}], ",", 
        RowBox[{"{", " ", 
         RowBox[{"GreenCircleClosed", ",", "markersize"}], "}"}], ",", " ", 
        RowBox[{"{", 
         RowBox[{"BlueCircleClosed", ",", "markersize"}], "}"}], ",", 
        RowBox[{"{", 
         RowBox[{"GreenCircleOpen", ",", "markersize"}], "}"}], ",", 
        RowBox[{"{", 
         RowBox[{"GrayCircleClosed", ",", "markersize"}], "}"}], ",", 
        RowBox[{"{", 
         RowBox[{"GrayCircleOpen", ",", "markersize"}], "}"}], ",", 
        RowBox[{"{", 
         RowBox[{"RedCircleOpen", ",", "markersize"}], "}"}]}], "}"}]}]}], 
    "]"}]}]}]], "Input",
 CellChangeTimes->{{3.8145368617195387`*^9, 3.814536881527269*^9}, {
   3.814543653837599*^9, 3.8145436565545683`*^9}, {3.8146505552515516`*^9, 
   3.8146506012294545`*^9}, {3.8146506603196597`*^9, 3.814650674192335*^9}, {
   3.8146507714544473`*^9, 3.814650835264311*^9}, {3.8146509283134437`*^9, 
   3.814650974895629*^9}, 3.814651124651097*^9},
 CellLabel->
  "In[208]:=",ExpressionUUID->"05eae7f0-40e2-4936-8178-434f295a7336"],

Cell[BoxData[
 GraphicsBox[{{}, {
    {RGBColor[0.368417, 0.506779, 0.709798], PointSize[0.009166666666666668], 
     AbsoluteThickness[1.6], GeometricTransformationBox[InsetBox[
       FormBox[
        StyleBox[
         GraphicsBox[
          {RGBColor[1, 0, 0], DiskBox[{0, 0}, 1]}],
         StripOnInput->False,
         GraphicsBoxOptions->{DefaultBaseStyle->Directive[
           PointSize[0.009166666666666668], 
           RGBColor[0.368417, 0.506779, 0.709798], 
           AbsoluteThickness[1.6]]}],
        TraditionalForm], {0., 0.}, Automatic, Scaled[0.023]], CompressedData["
1:eJwB1QIq/SFib1JlAwAAACwAAAABAAAAAgAAAEZ6Ow9IpQdAIqqeJbT49j+W
sGrfljMHQA79tGvAK/U/bfkeAzsVBkDzVnYfpBL3Px+9tpfazwVAYkTelaLk
9j9IgjM1rKIJQMocHnlLFP4/BjsftQbjC0ADgqibOof/P36ghTL00QpAgvBj
9dwyBkB4ZAb6gIcMQM4Fz1geEAFADmZ/7pRfCkAiJrWZMTH5P6awZfjWpQpA
GYQo0YL1+z9utfLEj9MKQCQwaFzbv/k/Y41XmNIsBUBz/RdwpBf2PyrPhDZx
bQVAEt+Dsyjx9T/+a70iX2AHQGHnyqWTSPw/bfbJOwRiCEBomsIAtVL2P0Is
LpFcpglAgxZsai+z+D8d7KvBxYsKQLDo+nfic/k/3BEhlNaZA0CvvRa8O8j5
P62kkZ7HZQBAbj677OkN+z+PKe8SskgFQF3pkbmUWvY/Gy1hYPgBB0BTfekh
rjP5P0RAF+BY5gVAR2mz08Hm+j/y9FqC6bIHQFDea3m5BPM/nhzuXCDBB0Br
PXurMKTxPx5l/XCSfQZAA56jhfdX9D/OcB9S8tUIQOd93X/VtfE/zYkyYCd0
DUDrtB2vbRP3P77nzH6l4wtATVTuyB3X+T8g9gdsoVEKQFlnz7NQFfQ/Cq/K
oWPbCkCzaPm8Gj75PySgXLCNWRNAPr2Xxafp9D8bflLFOpsSQGuWHKruHPk/
FI0c9PsLC0BddCjr7iT5P4lu1k2URwxAfs2uhygk9j/n1rftanoHQJZscWRa
ifc/uuHU2mAsBkBnYQ8Elwj5P3rt3mWHNgJAFnsDWmtC+T8QmVsreCYAQKYo
EpNTM/c/AiFNnVssDEDoz3/m64L/P5IZVp4/ZwtAVrSi3twEAECyoUh3P4oM
QD9dEiA0MPc/uITbhEWvDUC0S4q37f/0P5XphdZHLgxARWRRM4Ex+T/XsQmw
mlMNQAhktqyTivY/JQpGcg==
      "]]}, 
    {RGBColor[0.880722, 0.611041, 0.142051], PointSize[0.009166666666666668], 
     AbsoluteThickness[1.6], GeometricTransformationBox[InsetBox[
       FormBox[
        StyleBox[
         GraphicsBox[
          {GrayLevel[1], Opacity[0], EdgeForm[{RGBColor[0, 0, 1], Opacity[1], 
           AbsoluteThickness[1.5]}], DiskBox[{0, 0}, 1]}],
         StripOnInput->False,
         GraphicsBoxOptions->{DefaultBaseStyle->Directive[
           PointSize[0.009166666666666668], 
           RGBColor[0.880722, 0.611041, 0.142051], 
           AbsoluteThickness[1.6]]}],
        TraditionalForm], {0., 0.}, Automatic, Scaled[0.023]], {{{
      3.85458364195147, 1.197990173767924}}, {{3.719398645061022, 
      1.1467678490149122`}}, {{4.156328471946269, 1.0016255937669303`}}, {{
      4.316346235606172, 0.9039574988067183}}, {{3.6168125313378754`, 
      1.2886846086509771`}}, {{3.6459502126173353`, 1.1938860233021322`}}, {{
      3.5645942549986898`, 1.4490460371921905`}}, {{3.3085495178333844`, 
      1.3577441185251267`}}, {{3.4646071015232094`, 1.3289540526796937`}}, {{
      3.414797053186368, 1.3550986485378265`}}}]}, 
    {RGBColor[0.560181, 0.691569, 0.194885], PointSize[0.009166666666666668], 
     AbsoluteThickness[1.6], GeometricTransformationBox[InsetBox[
       FormBox[
        StyleBox[
         GraphicsBox[
          {RGBColor[0, 
            NCache[
             Rational[2, 3], 0.6666666666666666], 0], DiskBox[{0, 0}, 1]}],
         StripOnInput->False,
         GraphicsBoxOptions->{DefaultBaseStyle->Directive[
           PointSize[0.009166666666666668], 
           RGBColor[0.560181, 0.691569, 0.194885], 
           AbsoluteThickness[1.6]]}],
        TraditionalForm], {0., 0.}, Automatic, Scaled[0.023]], CompressedData["
1:eJwBdQKK/SFib1JlAwAAACYAAAABAAAAAgAAAJVFRxUWyg5ApRGKHEOJ8z+9
zyp/vCINQMVG7RN+HvY/I2tRupxYBkAjeeVshET3P28r91B1hgVAjJ4nc8pu
9D9oixaflIYNQMVgMNJdV/Y/BTHhzUkPDUCetMAhnoD0P46ikbURlQxA2hgl
5Gks+D+qOlUZQwYLQOIXXcvLXPg/QuqZnxFqDECFoSNz6jP4P9KeQ0OemQtA
X7hztJGV9z+EaMZMDkgQQJRYwtTjMvo/uE+MYEPcD0A+cg5tF4j5PzEwiLDr
MwpA4hFwxSix+j98URCF17IJQE6IdHYu9fo/YGt4NvxkEUBTLB/n0Mr0P2q3
Q/GQLBBAEXZrnvoY9T8WXM3sL0wJQK41cORgG/U/HBWLuy1oCEBoyjrMitnz
PxqB8kFR0g5ATTF/Ackf+z9fEji2af0LQAh8wxdTMvQ/OO/rydr5BEDTcrCO
jY/3Pz+NipoqmwVAPlMbpG/a+D/+ALbmtXcQQEF9I1qddf4/0tqe7sKIEEBK
rZcjejH7P9eXqIT5bQxAYZ4Lp4R+9z/yHibzXl0KQPnIofPuTfY/qhfEmOD9
D0CjEIpzriL2P417iYu3OQ5AT7JDjgeF9j/JK1uzdLwGQAb1buPH5fU/4Xof
9fXxB0BwO0w7eg/zP+TjJyvo8AtA6ZFGerKo+j+gknviWvULQCruJ7+pKvs/
mnQI6udjDkDU1O7Ow6r3P+PXHIkHqg5AD4dGEDxG9j/L4mzo1UEHQJtLOKK5
y/Y/2+rXYtJGCUAUl8xFKxj5P02l0lFugg1ASXTHaipo9T8GT+E7NeMMQKFY
xl3acPQ/+SceIQ==
      "]]}, 
    {RGBColor[0.922526, 0.385626, 0.209179], PointSize[0.009166666666666668], 
     AbsoluteThickness[1.6], GeometricTransformationBox[InsetBox[
       FormBox[
        StyleBox[
         GraphicsBox[
          {RGBColor[0, 0, 1], DiskBox[{0, 0}, 1]}],
         StripOnInput->False,
         GraphicsBoxOptions->{DefaultBaseStyle->Directive[
           PointSize[0.009166666666666668], 
           RGBColor[0.922526, 0.385626, 0.209179], 
           AbsoluteThickness[1.6]]}],
        TraditionalForm], {0., 0.}, Automatic, Scaled[0.023]], CompressedData["
1:eJwN0X0wlAkcwHF293nstoy7dDJ5KXRzRozrpD2yfr8um7dEOofjzq7iSl1O
ofa6uLyVXdZLqfGSWXk7J8fQaimjl9mmrsQeurg6ZLq8pLH7PMuy6Pzx+ev7
59c+LiksnmlkZOS7xngNY82P7zpDI1cZaKZJJhmdNJQklEKCKwOLHHoGPS7P
Q9qZ+ZGVKQK3D2XX58h1IKu9GWf0gMTELH1na4sOPplNILt8Ofg8NXeq4JIB
PtrP4xdmc/GH8lG3vc8WoeTU57YdzQQ6t7lEquy1cCSGzRDeNkaHbQ6fZbZQ
EO0cIL5+h0TPhgNHgo5pYLdaWJ9dxcJnpV0VU1d1ILd0FY0asbEheDk9olQL
l4fVRI6PCVYUaEY5zynoDQ0fy37LxTl1+8xtCwNYRPgbL1zkYl23fFd3jx6K
hoi0Xpkx6i063IdOa8BnyCNZ5cbAGmuHBedmGqZN96kvprDw5bd8lZmnFniK
CbPlQgLHTn4q2mJNwfyGQ3tq+SSOXFF08JRa6JL9ke93kMQkdW/uzE8UPJoV
NEuucLCoTWOzv38RKsMfRyQOmWBc+uKMJHYZ8gf921pXSTScdlNli3WweqH9
8atYDjrJu/+l1xsg+MlAw0MvE2QHSnM6UzXAOj2uXo3n4mvujpdU5hwoE0Ps
gosJfGtbHxjrRcHgWZF5lDWBhuNJq6wyCpb/uf8saZ8ZWnVPKRzF81CwFBdn
l2eKkUctLN/16sH7F76rKI2L/92bHfEMWYSa4HGX6s1cbMkNVCot5iGmRjHm
10Wijd/O8nEDDSnpL3fz+0iUZipjth/Wwpby24PTGibWHeJm3NhKgVB8xSQs
mYHSSf4HookG9rXfR2wl69BueqerjKDBxLxKIsnioMhR5p04QoO9rFBqE8VE
lfmbjOhMCs5trcmSejCRP7s7yt19rT+umd1TZYxqreCbwVs6+DLWMtHOi4nH
Q6vb76go4Pm09kvOMPDJuF7BC6JAcG9CLhlm4A77lYHvPSkobsyt/lNO4NSJ
h8NFZhQoRR2ZZfMEih17qMggGqztT1TMZXJRYBcS09C3Ar2251kHCk0x9mq5
kz5gAWIkG33n9pljk/RVhMM1LejO3rw1kmeO9YWClpTYOUgLvv9ogxmBfy+u
Jyc+1oJ5SCntymThptfl/Vllc2Bl80GnyNPAStg556YACrqzji3xSAo29nBf
XGqk4OlmptJ9gsCbbroKZzcK6uu+Hmp/ysLqcvWDPqEWzhWHZV23IvA155RK
c9UAJbV+00uBBMbwfvui4qQBtI1+WwXRJAqPqULeH9RBeIjfUqqIQD1b/Oqr
Yhq8pP532dEcFD+otCha+9Gzdzl+0y4OmlTefxMwSYHPtuAXCgEDK++lputc
tNB2N1CVn8vAsQX+d17vtTBMrv6areZiQspGofIoDZztTt1GLVwc9ThzI0NA
g+VkhpBwYmN88tGSw2M6qFr31/m0ARLl3vnNP8to+B/hgAY3
      "]]}, 
    {RGBColor[0.528488, 0.470624, 0.701351], PointSize[0.009166666666666668], 
     AbsoluteThickness[1.6], GeometricTransformationBox[InsetBox[
       FormBox[
        StyleBox[
         GraphicsBox[
          {GrayLevel[1], Opacity[0], EdgeForm[{RGBColor[0, 
            NCache[
             Rational[2, 3], 0.6666666666666666], 0], Opacity[1], 
           AbsoluteThickness[1.5]}], DiskBox[{0, 0}, 1]}],
         StripOnInput->False,
         GraphicsBoxOptions->{DefaultBaseStyle->Directive[
           PointSize[0.009166666666666668], 
           RGBColor[0.528488, 0.470624, 0.701351], 
           AbsoluteThickness[1.6]]}],
        TraditionalForm], {0., 0.}, Automatic, Scaled[0.023]], CompressedData["
1:eJwB9QEK/iFib1JlAwAAAB4AAAABAAAAAgAAAF/HxU/0VBdArSHz8Uh19z+g
77jlltsVQE43whtMQ/w/8yu//iBAFkDsSWenQbPzP4BWxhNyIBZAVrF7b+Vd
9T/wYrYGYokXQLYRGq68mPI/Xm/ogkxbF0BlPB9BSG71P+I4W91NaBhAolV+
HVOZ8T/k4HE0gFEXQNoSvbsIffM/b1ph8S3mFUCbUI1D6t31P1C8UuyEthRA
xv8jZMmv9z8sRE5moCYYQH7TVrWfxfQ/NAQ5uX/sF0BRbsDXKXf1P4njCXZI
UhdAp2ayeDf+/z8Tpt2qfocZQGRUqVjwnfU/lgKwfVKcFkCHjBeMIVf8PxBT
X0jFURdATdLvy22V9z8lEvzC2ZMWQLrq4cJNp/o/PnNGr1MdFkC5kVaQ91v7
P4pidL5WphZA4OHgkjuF/D/GlqjFOzcWQNVyu63q+fg/8AKnQQueG0A13KAd
1B3yP4FNjw2zDxlABsvuLFlR/D98r55M0dAWQO8Lci0dmPs/qqViukg7F0B+
QcN9QLX5P6UMbyq1eBNAoPF0SGBz+z8rNgsuJLcSQP1Nzd0qofc/ZK4LGBMx
FEAoPRbBB+P3P3Fq07O5FBZAXaQjnzAk9T8UN3vdBG0TQKJlUej6rvM/R9l/
QDApE0BHx3qxWo71P2j94Tk=
      "]]}, 
    {RGBColor[0.772079, 0.431554, 0.102387], PointSize[0.009166666666666668], 
     AbsoluteThickness[1.6], GeometricTransformationBox[InsetBox[
       FormBox[
        StyleBox[
         GraphicsBox[
          {GrayLevel[0.5], DiskBox[{0, 0}, 1]}],
         StripOnInput->False,
         GraphicsBoxOptions->{DefaultBaseStyle->Directive[
           PointSize[0.009166666666666668], 
           RGBColor[0.772079, 0.431554, 0.102387], 
           AbsoluteThickness[1.6]]}],
        TraditionalForm], {0., 0.}, Automatic, Scaled[0.023]], CompressedData["
1:eJwBdQGK/iFib1JlAwAAABYAAAABAAAAAgAAABteXeeihgZAVYSZPLj88T/M
dbY5jksFQIk4IKbmuvY/KbP56XroDEB6XSOemSLzP/pHbSO7Lg1Ah6aWALsA
+D8NVFOHHCsPQIgMYP/sufc/dl+KX/8WEEBB7TQR+3H1P21vEm1KIgVAHpcw
6wpc+D9fsxm1aqEEQCIa/U0T/Pc/aijfaqp6DkDOIjjGSdj7P4L3RrpXbg1A
5wvGzfoQ/T/ALBZAtU0NQAahMLX3kvg/XDP+Toc1DUB8no1Vy3f2P5LMRT+D
7QhAlEXB47oR9T984SWOH/cHQOh0CbD3Ovc/KrqVRhwrCkB6r2mrclP+PxeZ
thoMyghAH45pkZlX/D/j0toM45ANQNaN1hWzlv8/nIr2J2YJDUA9VbAqD8D5
P50TPkUlqQtAFsEqZjrg9D9FJknMVfUKQMxSd2ri7/U/cyFkVe8aE0Buvmz9
6jMEQGapfAOinxVAHvA5jxWV+z9WHaB3
      "]]}, 
    {RGBColor[0.363898, 0.618501, 0.782349], PointSize[0.009166666666666668], 
     AbsoluteThickness[1.6], GeometricTransformationBox[InsetBox[
       FormBox[
        StyleBox[
         GraphicsBox[
          {GrayLevel[1], Opacity[0], EdgeForm[{GrayLevel[0.5], Opacity[1], 
           AbsoluteThickness[1.5]}], DiskBox[{0, 0}, 1]}],
         StripOnInput->False,
         GraphicsBoxOptions->{DefaultBaseStyle->Directive[
           PointSize[0.009166666666666668], 
           RGBColor[0.363898, 0.618501, 0.782349], 
           AbsoluteThickness[1.6]]}],
        TraditionalForm], {0., 0.}, Automatic, Scaled[0.023]], {{{
      5.615551269725045, 1.7110196571587355`}}, {{6.065462418239943, 
      1.4604072983353724`}}, {{5.591351972724683, 1.8372262700685462`}}, {{
      4.747552189458991, 1.8637652846596315`}}, {{5.1563661759584924`, 
      1.3197509967367416`}}, {{5.444637407416468, 1.6332012939760845`}}, {{
      5.42155503367453, 1.7129503462303695`}}}]}, 
    {RGBColor[1, 0.75, 0], PointSize[0.009166666666666668], AbsoluteThickness[
     1.6], GeometricTransformationBox[InsetBox[
       FormBox[
        StyleBox[
         GraphicsBox[
          {GrayLevel[1], Opacity[0], EdgeForm[{RGBColor[1, 0, 0], Opacity[1], 
           AbsoluteThickness[1.5]}], DiskBox[{0, 0}, 1]}],
         StripOnInput->False,
         GraphicsBoxOptions->{DefaultBaseStyle->Directive[
           PointSize[0.009166666666666668], 
           RGBColor[1, 0.75, 0], 
           AbsoluteThickness[1.6]]}],
        TraditionalForm], {0., 0.}, Automatic, Scaled[0.023]], {{{
      5.669373983138503, 1.0985508409733493`}}, {{5.128158047349346, 
      1.3956622260128688`}}, {{5.402890576261942, 1.4463060364533815`}}, {{
      5.2041346641412325`, 1.609887273608435}}, {{5.174762718900188, 
      1.1802638089496365`}}, {{5.460441882673286, 1.054691330822951}}, {{
      5.228269141821975, 1.3475154952167943`}}, {{5.411209411906286, 
      1.1966019368213185`}}, {{5.18280706319862, 1.2910470695080856`}}, {{
      5.4657959844072455`, 1.1353837185274802`}}, {{5.0914190045561085`, 
      1.4405124168469774`}}, {{4.941557760338144, 1.7536110409675099`}}, {{
      5.166341836096245, 1.29774413854826}}, {{5.1307077669768795`, 
      1.435611931904549}}, {{5.333867063103528, 1.1597970668867839`}}, {{
      5.449745292598854, 1.1660725859214238`}}, {{5.298933557746187, 
      1.2021626943403558`}}, {{5.182514881173877, 
      1.2059616379508848`}}}]}}, {{}, {}}},
  AspectRatio->NCache[GoldenRatio^(-1), 0.6180339887498948],
  Axes->{True, True},
  AxesLabel->{None, None},
  AxesOrigin->{0.996120797084728, 0.8039574988067183},
  DisplayFunction->Identity,
  Frame->{{True, True}, {True, True}},
  FrameLabel->{{
     FormBox["\"\"", TraditionalForm], None}, {
     FormBox["\"\"", TraditionalForm], None}},
  FrameTicks->{{Automatic, Automatic}, {Automatic, Automatic}},
  GridLines->{None, None},
  GridLinesStyle->Directive[
    GrayLevel[0.5, 0.4]],
  ImageMargins->0.,
  ImagePadding->{{50, 10}, {50, 10}},
  ImageSize->Large,
  ImageSizeRaw->Automatic,
  LabelStyle->Directive["Arial", 
    GrayLevel[0], 12],
  Method->{
   "OptimizePlotMarkers" -> True, "OptimizePlotMarkers" -> True, 
    "CoordinatesToolOptions" -> {"DisplayFunction" -> ({
        Identity[
         Part[#, 1]], 
        Identity[
         Part[#, 2]]}& ), "CopiedValueFunction" -> ({
        Identity[
         Part[#, 1]], 
        Identity[
         Part[#, 2]]}& )}},
  PlotRange->{{0.996120797084728, 7.004339814966746}, {0.8039574988067183, 
   2.874835507500087}},
  PlotRangeClipping->True,
  PlotRangePadding->{{0, 0}, {0, 0}},
  Ticks->{Automatic, Automatic}]], "Output",
 CellChangeTimes->{{3.8145368627408133`*^9, 3.8145368818970237`*^9}, 
   3.8145369166186514`*^9, 3.8145434297141438`*^9, 3.8145436578755665`*^9, 
   3.8145437319382277`*^9, 3.8146508361928625`*^9, {3.8146509758278837`*^9, 
   3.814650981674041*^9}, {3.814651034626548*^9, 3.814651059955777*^9}, 
   3.8146511285178022`*^9, {3.8146511666273346`*^9, 3.814651216605956*^9}, {
   3.814651279331321*^9, 3.8146513015073757`*^9}, 3.814651530218941*^9, 
   3.8163499960643883`*^9, {3.8170271902419043`*^9, 3.817027227072183*^9}, 
   3.828198054741804*^9, 3.829130606878311*^9, 3.829208400640139*^9, 
   3.8292119804165893`*^9, 3.8292572485396423`*^9, 3.8293052751942844`*^9, 
   3.843146132691016*^9, 3.8442688304192853`*^9, 3.844268937083303*^9, 
   3.8448510636819315`*^9, 3.8448671773511324`*^9},
 CellLabel->
  "Out[208]=",ExpressionUUID->"ba5cd917-43af-471a-a44f-c61d54aa6082"]
}, Open  ]],

Cell[BoxData[
 RowBox[{"(*", 
  RowBox[{
   RowBox[{"Export", "[", 
    RowBox[{
     RowBox[{
      RowBox[{"NotebookDirectory", "[", "]"}], "<>", 
      "\"\<Weibull Overall Survival Cancer Type Met Status.pdf\>\""}], ",", 
     " ", "o1", ",", "\"\<PDF\>\""}], "]"}], ";"}], "*)"}]], "Input",
 CellChangeTimes->{{3.814536902047703*^9, 3.814536906103653*^9}, {
  3.814537029986211*^9, 3.814537072471795*^9}, {3.8146512365060654`*^9, 
  3.81465124044693*^9}, {3.8163344857320805`*^9, 3.816334487745599*^9}, {
  3.829207796527528*^9, 3.8292078052793837`*^9}, {3.8442688072597933`*^9, 
  3.844268811340576*^9}, {3.8448510248646684`*^9, 3.844851028834115*^9}, {
  3.844867148335963*^9, 3.8448671505229855`*^9}},
 CellLabel->
  "In[209]:=",ExpressionUUID->"3269582f-46c3-4b9a-ac55-07898b33e452"],

Cell[BoxData[{
 RowBox[{
  RowBox[{"DataPlotType", "=", " ", 
   RowBox[{"Transpose", "@", 
    RowBox[{"{", 
     RowBox[{"CancerTypeOS", ",", "MetStatusOS", ",", 
      RowBox[{"OSParam", "[", 
       RowBox[{"[", 
        RowBox[{"All", ",", "2"}], "]"}], "]"}]}], "}"}]}]}], 
  ";"}], "\[IndentingNewLine]", 
 RowBox[{
  RowBox[{"DataPlotType2", "=", " ", 
   RowBox[{"Transpose", "@", 
    RowBox[{"{", 
     RowBox[{"CancerTypeOS", ",", "MetStatusOS", ",", " ", 
      RowBox[{"OSParam", "[", 
       RowBox[{"[", 
        RowBox[{"All", ",", "1"}], "]"}], "]"}]}], "}"}]}]}], 
  ";"}], "\[IndentingNewLine]"}], "Input",
 CellChangeTimes->{{3.8163345271085405`*^9, 3.8163345583694267`*^9}, {
  3.816334717500213*^9, 3.8163347680982924`*^9}, {3.816334950411091*^9, 
  3.8163349634329567`*^9}, {3.816336319773661*^9, 3.816336321874992*^9}, {
  3.829207818310629*^9, 3.8292078195743084`*^9}},
 CellLabel->
  "In[210]:=",ExpressionUUID->"e51a2795-4d68-4fc1-9364-38ace5f07cb6"],

Cell[BoxData[
 RowBox[{
  RowBox[{"Needs", "[", "\"\<ANOVA`\>\"", "]"}], ";"}]], "Input",
 CellChangeTimes->{{3.816334711626384*^9, 3.8163347256111517`*^9}, {
  3.8281980937000303`*^9, 3.828198098333087*^9}},
 CellLabel->
  "In[212]:=",ExpressionUUID->"e6b8fc79-6133-42e2-91ab-a83eba7b423c"],

Cell[BoxData[
 RowBox[{"(*", 
  RowBox[{"BETA", " ", "DIFFERENCES"}], "*)"}]], "Input",
 CellChangeTimes->{{3.8292082517859025`*^9, 3.829208255718631*^9}},
 CellLabel->
  "In[213]:=",ExpressionUUID->"b4be68cf-0c61-42dd-b5b2-af3fc991d508"],

Cell[CellGroupData[{

Cell[BoxData[
 RowBox[{"ANOVA", "[", 
  RowBox[{"DataPlotType", ",", 
   RowBox[{"{", 
    RowBox[{"factor1", ",", "factor2", ",", " ", "All"}], "}"}], ",", " ", 
   RowBox[{"{", 
    RowBox[{"factor1", ",", "factor2"}], "}"}], ",", " ", 
   RowBox[{"PostTests", "\[Rule]", "Bonferroni"}], ",", " ", 
   RowBox[{"SignificanceLevel", "\[Rule]", 
    RowBox[{"0.05", "/", "4"}]}]}], "]"}]], "Input",
 CellChangeTimes->{{3.8163345675914884`*^9, 3.8163346274665337`*^9}, {
  3.8163348391865315`*^9, 3.8163348467983236`*^9}, {3.8163361955877013`*^9, 
  3.816336195891704*^9}, {3.816336812197545*^9, 3.816336814386367*^9}},
 CellLabel->
  "In[214]:=",ExpressionUUID->"24dee9a2-ca07-4aa8-b459-eba9bae12833"],

Cell[BoxData[
 RowBox[{"{", 
  RowBox[{
   RowBox[{"ANOVA", "\[Rule]", 
    InterpretationBox[GridBox[{
       {"\<\"\"\>", "\<\"DF\"\>", "\<\"SumOfSq\"\>", "\<\"MeanSq\"\>", \
"\<\"FRatio\"\>", "\<\"PValue\"\>"},
       {"factor1", "3", "694305.3115972965`", "231435.1038657655`", 
        "52.23231230170073`", "9.255060845293981`*^-26"},
       {"factor2", "1", "1.5248622367211427`*^6", "1.5248622367211427`*^6", 
        "344.1443378083416`", "1.6255549815694197`*^-47"},
       {
        RowBox[{"factor1", " ", "factor2"}], "3", "383653.246674791`", 
        "127884.41555826366`", "28.86208107752742`", 
        "7.235623417404702`*^-16"},
       {"\<\"Error\"\>", "229", "1.0146715021753807`*^6", 
        "4430.879922163234`", "\<\"\"\>", "\<\"\"\>"},
       {"\<\"Total\"\>", "236", 
        "3.617492297168611`*^6", "\<\"\"\>", "\<\"\"\>", "\<\"\"\>"}
      },
      GridBoxAlignment->{"Columns" -> {{Left}}, "Rows" -> {{Baseline}}},
      GridBoxSpacings->{"Columns" -> {
          Offset[0.27999999999999997`], {
           Offset[2.0999999999999996`]}, 
          Offset[0.27999999999999997`]}, "Rows" -> {
          Offset[0.2], {
           Offset[0.4]}, 
          Offset[0.2]}}],
     TableForm[{{
       3, 694305.3115972965, 231435.1038657655, 52.23231230170073, 
        9.255060845293981*^-26}, {
       1, 1.5248622367211427`*^6, 1.5248622367211427`*^6, 344.1443378083416, 
        1.6255549815694197`*^-47}, {
       3, 383653.246674791, 127884.41555826366`, 28.86208107752742, 
        7.235623417404702*^-16}, {
       229, 1.0146715021753807`*^6, 4430.879922163234}, {
       236, 3.617492297168611*^6}}, 
      TableHeadings -> {{$CellContext`factor1, $CellContext`factor2, \
$CellContext`factor1 $CellContext`factor2, "Error", "Total"}, {
        "DF", "SumOfSq", "MeanSq", "FRatio", "PValue"}}]]}], ",", 
   RowBox[{"CellMeans", "\[Rule]", 
    TagBox[GridBox[{
       {"\<\"All\"\>", "84.73999759962169`"},
       {
        RowBox[{"factor1", "[", "\<\"B\"\>", "]"}], "159.84977571921078`"},
       {
        RowBox[{"factor1", "[", "\<\"C\"\>", "]"}], "77.28657807141957`"},
       {
        RowBox[{"factor1", "[", "\<\"L\"\>", "]"}], "22.173261913918715`"},
       {
        RowBox[{"factor1", "[", "\<\"P\"\>", "]"}], "92.83835905139084`"},
       {
        RowBox[{"factor2", "[", "0.`", "]"}], "233.98394301760425`"},
       {
        RowBox[{"factor2", "[", "1.`", "]"}], "28.3396693893376`"},
       {
        RowBox[{
         RowBox[{"factor1", "[", "\<\"B\"\>", "]"}], " ", 
         RowBox[{"factor2", "[", "0.`", "]"}]}], "316.5432871209711`"},
       {
        RowBox[{
         RowBox[{"factor1", "[", "\<\"B\"\>", "]"}], " ", 
         RowBox[{"factor2", "[", "1.`", "]"}]}], "36.14437198097892`"},
       {
        RowBox[{
         RowBox[{"factor1", "[", "\<\"C\"\>", "]"}], " ", 
         RowBox[{"factor2", "[", "0.`", "]"}]}], "198.04511656703005`"},
       {
        RowBox[{
         RowBox[{"factor1", "[", "\<\"C\"\>", "]"}], " ", 
         RowBox[{"factor2", "[", "1.`", "]"}]}], "27.885357777760724`"},
       {
        RowBox[{
         RowBox[{"factor1", "[", "\<\"L\"\>", "]"}], " ", 
         RowBox[{"factor2", "[", "0.`", "]"}]}], "42.77828033844871`"},
       {
        RowBox[{
         RowBox[{"factor1", "[", "\<\"L\"\>", "]"}], " ", 
         RowBox[{"factor2", "[", "1.`", "]"}]}], "19.143112145605485`"},
       {
        RowBox[{
         RowBox[{"factor1", "[", "\<\"P\"\>", "]"}], " ", 
         RowBox[{"factor2", "[", "0.`", "]"}]}], "245.72325441773`"},
       {
        RowBox[{
         RowBox[{"factor1", "[", "\<\"P\"\>", "]"}], " ", 
         RowBox[{"factor2", "[", "1.`", "]"}]}], "44.19316507119201`"}
      },
      GridBoxAlignment->{"Columns" -> {{Left}}, "Rows" -> {{Baseline}}},
      GridBoxSpacings->{"Columns" -> {
          Offset[0.27999999999999997`], {
           Offset[2.0999999999999996`]}, 
          Offset[0.27999999999999997`]}, "Rows" -> {
          Offset[0.2], {
           Offset[0.4]}, 
          Offset[0.2]}}],
     Function[BoxForm`e$, 
      TableForm[BoxForm`e$]]]}], ",", 
   RowBox[{"PostTests", "\[Rule]", 
    RowBox[{"{", 
     RowBox[{
      RowBox[{"factor1", "\[Rule]", 
       TagBox[GridBox[{
          {"Bonferroni", 
           RowBox[{"{", 
            RowBox[{
             RowBox[{"{", 
              RowBox[{"\<\"B\"\>", ",", "\<\"C\"\>"}], "}"}], ",", 
             RowBox[{"{", 
              RowBox[{"\<\"B\"\>", ",", "\<\"L\"\>"}], "}"}], ",", 
             RowBox[{"{", 
              RowBox[{"\<\"C\"\>", ",", "\<\"L\"\>"}], "}"}], ",", 
             RowBox[{"{", 
              RowBox[{"\<\"B\"\>", ",", "\<\"P\"\>"}], "}"}], ",", 
             RowBox[{"{", 
              RowBox[{"\<\"L\"\>", ",", "\<\"P\"\>"}], "}"}]}], "}"}]}
         },
         GridBoxAlignment->{"Columns" -> {{Left}}, "Rows" -> {{Baseline}}},
         GridBoxSpacings->{"Columns" -> {
             Offset[0.27999999999999997`], {
              Offset[0.7]}, 
             Offset[0.27999999999999997`]}, "Rows" -> {
             Offset[0.2], {
              Offset[1.2]}, 
             Offset[0.2]}}],
        Function[BoxForm`e$, 
         TableForm[BoxForm`e$, TableSpacing -> {3, 1}, TableDepth -> 2]]]}], 
      ",", 
      RowBox[{"factor2", "\[Rule]", 
       TagBox[GridBox[{
          {"Bonferroni", 
           RowBox[{"{", 
            RowBox[{"0.`", ",", "1.`"}], "}"}]}
         },
         GridBoxAlignment->{"Columns" -> {{Left}}, "Rows" -> {{Baseline}}},
         GridBoxSpacings->{"Columns" -> {
             Offset[0.27999999999999997`], {
              Offset[0.7]}, 
             Offset[0.27999999999999997`]}, "Rows" -> {
             Offset[0.2], {
              Offset[1.2]}, 
             Offset[0.2]}}],
        Function[BoxForm`e$, 
         TableForm[BoxForm`e$, TableSpacing -> {3, 1}, TableDepth -> 2]]]}]}],
      "}"}]}]}], "}"}]], "Output",
 CellChangeTimes->{
  3.8163361969905815`*^9, 3.8163363242145615`*^9, 3.8163368149793262`*^9, 
   3.8163499962334137`*^9, {3.8170271902868967`*^9, 3.8170272271128955`*^9}, 
   3.828198064282133*^9, 3.82819810014015*^9, 3.829130607873615*^9, 
   3.8292084009276457`*^9, 3.8292119820541954`*^9, 3.8292572496256504`*^9, 
   3.8293052768307204`*^9, 3.843146133773603*^9, 3.8442688312034235`*^9, 
   3.8442689371689024`*^9, 3.8448510652893753`*^9, 3.8448671784133825`*^9},
 CellLabel->
  "Out[214]=",ExpressionUUID->"3e9a644a-4221-4777-83ff-cc91b4c8a859"]
}, Open  ]],

Cell[BoxData[
 RowBox[{"(*", 
  RowBox[{"ALPHA", " ", "DIFFERENCES"}], "*)"}]], "Input",
 CellChangeTimes->{{3.8292082614872684`*^9, 3.8292082620799904`*^9}},
 CellLabel->
  "In[215]:=",ExpressionUUID->"5290cc3b-c530-4541-8e1a-fd618d039c28"],

Cell[CellGroupData[{

Cell[BoxData[
 RowBox[{"ANOVA", "[", 
  RowBox[{"DataPlotType2", ",", 
   RowBox[{"{", 
    RowBox[{"factor1", ",", "factor2", ",", " ", "All"}], "}"}], ",", " ", 
   RowBox[{"{", 
    RowBox[{"factor1", ",", "factor2"}], "}"}], ",", " ", 
   RowBox[{"PostTests", "\[Rule]", "Bonferroni"}], ",", " ", 
   RowBox[{"SignificanceLevel", "\[Rule]", 
    RowBox[{"0.05", "/", "4"}]}]}], "]"}]], "Input",
 CellChangeTimes->{
  3.8163349699132977`*^9, {3.81633680133962*^9, 3.8163368016358466`*^9}, 
   3.816336832575695*^9},
 CellLabel->
  "In[216]:=",ExpressionUUID->"16311eb7-7027-4447-b0f9-5a263e257e90"],

Cell[BoxData[
 RowBox[{"{", 
  RowBox[{
   RowBox[{"ANOVA", "\[Rule]", 
    InterpretationBox[GridBox[{
       {"\<\"\"\>", "\<\"DF\"\>", "\<\"SumOfSq\"\>", "\<\"MeanSq\"\>", \
"\<\"FRatio\"\>", "\<\"PValue\"\>"},
       {"factor1", "3", "2.3013752193773716`", "0.7671250731257905`", 
        "14.734552801820238`", "8.330137232892655`*^-9"},
       {"factor2", "1", "0.2598388502065134`", "0.2598388502065134`", 
        "4.990854024275034`", "0.02644787810490937`"},
       {
        RowBox[{"factor1", " ", "factor2"}], "3", "0.6829447921680156`", 
        "0.2276482640560052`", "4.372553426403127`", "0.005129254772432858`"},
       {"\<\"Error\"\>", "229", "11.92242778648188`", 
        "0.052063003434418685`", "\<\"\"\>", "\<\"\"\>"},
       {"\<\"Total\"\>", "236", 
        "15.16658664823378`", "\<\"\"\>", "\<\"\"\>", "\<\"\"\>"}
      },
      GridBoxAlignment->{"Columns" -> {{Left}}, "Rows" -> {{Baseline}}},
      GridBoxSpacings->{"Columns" -> {
          Offset[0.27999999999999997`], {
           Offset[2.0999999999999996`]}, 
          Offset[0.27999999999999997`]}, "Rows" -> {
          Offset[0.2], {
           Offset[0.4]}, 
          Offset[0.2]}}],
     TableForm[{{
       3, 2.3013752193773716`, 0.7671250731257905, 14.734552801820238`, 
        8.330137232892655*^-9}, {
       1, 0.2598388502065134, 0.2598388502065134, 4.990854024275034, 
        0.02644787810490937}, {
       3, 0.6829447921680156, 0.2276482640560052, 4.372553426403127, 
        0.005129254772432858}, {
       229, 11.92242778648188, 0.052063003434418685`}, {
       236, 15.16658664823378}}, 
      TableHeadings -> {{$CellContext`factor1, $CellContext`factor2, \
$CellContext`factor1 $CellContext`factor2, "Error", "Total"}, {
        "DF", "SumOfSq", "MeanSq", "FRatio", "PValue"}}]]}], ",", 
   RowBox[{"CellMeans", "\[Rule]", 
    TagBox[GridBox[{
       {"\<\"All\"\>", "1.4306991442949473`"},
       {
        RowBox[{"factor1", "[", "\<\"B\"\>", "]"}], "1.4658779091472647`"},
       {
        RowBox[{"factor1", "[", "\<\"C\"\>", "]"}], "1.4825345389284177`"},
       {
        RowBox[{"factor1", "[", "\<\"L\"\>", "]"}], "1.3001737043959294`"},
       {
        RowBox[{"factor1", "[", "\<\"P\"\>", "]"}], "1.5884589317049724`"},
       {
        RowBox[{"factor2", "[", "0.`", "]"}], "1.4064357076729435`"},
       {
        RowBox[{"factor2", "[", "1.`", "]"}], "1.439868466274193`"},
       {
        RowBox[{
         RowBox[{"factor1", "[", "\<\"B\"\>", "]"}], " ", 
         RowBox[{"factor2", "[", "0.`", "]"}]}], "1.474628733235679`"},
       {
        RowBox[{
         RowBox[{"factor1", "[", "\<\"B\"\>", "]"}], " ", 
         RowBox[{"factor2", "[", "1.`", "]"}]}], "1.4589693638143058`"},
       {
        RowBox[{
         RowBox[{"factor1", "[", "\<\"C\"\>", "]"}], " ", 
         RowBox[{"factor2", "[", "0.`", "]"}]}], "1.3009657361256137`"},
       {
        RowBox[{
         RowBox[{"factor1", "[", "\<\"C\"\>", "]"}], " ", 
         RowBox[{"factor2", "[", "1.`", "]"}]}], "1.5568126855295639`"},
       {
        RowBox[{
         RowBox[{"factor1", "[", "\<\"L\"\>", "]"}], " ", 
         RowBox[{"factor2", "[", "0.`", "]"}]}], "1.2223754604244428`"},
       {
        RowBox[{
         RowBox[{"factor1", "[", "\<\"L\"\>", "]"}], " ", 
         RowBox[{"factor2", "[", "1.`", "]"}]}], "1.31161462262703`"},
       {
        RowBox[{
         RowBox[{"factor1", "[", "\<\"P\"\>", "]"}], " ", 
         RowBox[{"factor2", "[", "0.`", "]"}]}], "1.6483315924522117`"},
       {
        RowBox[{
         RowBox[{"factor1", "[", "\<\"P\"\>", "]"}], " ", 
         RowBox[{"factor2", "[", "1.`", "]"}]}], "1.5694085396490325`"}
      },
      GridBoxAlignment->{"Columns" -> {{Left}}, "Rows" -> {{Baseline}}},
      GridBoxSpacings->{"Columns" -> {
          Offset[0.27999999999999997`], {
           Offset[2.0999999999999996`]}, 
          Offset[0.27999999999999997`]}, "Rows" -> {
          Offset[0.2], {
           Offset[0.4]}, 
          Offset[0.2]}}],
     Function[BoxForm`e$, 
      TableForm[BoxForm`e$]]]}], ",", 
   RowBox[{"PostTests", "\[Rule]", 
    RowBox[{"{", 
     RowBox[{
      RowBox[{"factor1", "\[Rule]", 
       TagBox[GridBox[{
          {"Bonferroni", 
           RowBox[{"{", 
            RowBox[{
             RowBox[{"{", 
              RowBox[{"\<\"B\"\>", ",", "\<\"L\"\>"}], "}"}], ",", 
             RowBox[{"{", 
              RowBox[{"\<\"C\"\>", ",", "\<\"L\"\>"}], "}"}], ",", 
             RowBox[{"{", 
              RowBox[{"\<\"L\"\>", ",", "\<\"P\"\>"}], "}"}]}], "}"}]}
         },
         GridBoxAlignment->{"Columns" -> {{Left}}, "Rows" -> {{Baseline}}},
         GridBoxSpacings->{"Columns" -> {
             Offset[0.27999999999999997`], {
              Offset[0.7]}, 
             Offset[0.27999999999999997`]}, "Rows" -> {
             Offset[0.2], {
              Offset[1.2]}, 
             Offset[0.2]}}],
        Function[BoxForm`e$, 
         TableForm[BoxForm`e$, TableSpacing -> {3, 1}, TableDepth -> 2]]]}], 
      ",", 
      RowBox[{"factor2", "\[Rule]", 
       TagBox[GridBox[{
          {"Bonferroni", 
           RowBox[{"{", "\<\"\"\>", "}"}]}
         },
         GridBoxAlignment->{"Columns" -> {{Left}}, "Rows" -> {{Baseline}}},
         GridBoxSpacings->{"Columns" -> {
             Offset[0.27999999999999997`], {
              Offset[0.7]}, 
             Offset[0.27999999999999997`]}, "Rows" -> {
             Offset[0.2], {
              Offset[1.2]}, 
             Offset[0.2]}}],
        Function[BoxForm`e$, 
         TableForm[BoxForm`e$, TableSpacing -> {3, 1}, TableDepth -> 2]]]}]}],
      "}"}]}]}], "}"}]], "Output",
 CellChangeTimes->{
  3.816334971010564*^9, 3.8163363427378416`*^9, 3.8163368024128704`*^9, 
   3.816336833119652*^9, 3.8163374225905304`*^9, 3.8163499963519416`*^9, {
   3.817027190313101*^9, 3.817027227135835*^9}, 3.8281981119127636`*^9, 
   3.8291306079464197`*^9, 3.8292084009994535`*^9, 3.829211982205789*^9, 
   3.8292572497054396`*^9, 3.829305277068182*^9, 3.843146133852747*^9, 
   3.84426883126591*^9, 3.844268937238716*^9, 3.8448510654768295`*^9, 
   3.8448671785226994`*^9},
 CellLabel->
  "Out[216]=",ExpressionUUID->"fadd65e5-9ffb-43dd-8012-683336a66fe4"]
}, Open  ]],

Cell[BoxData[
 RowBox[{"(*", 
  RowBox[{"Metastatic", " ", "Median", " ", "months"}], "*)"}]], "Input",
 CellChangeTimes->{{3.8292123258718023`*^9, 3.829212332541807*^9}},
 CellLabel->
  "In[217]:=",ExpressionUUID->"2dbf7ffd-fcf1-42f7-9945-4939d78ab60f"],

Cell[CellGroupData[{

Cell[BoxData[{
 RowBox[{
  RowBox[{"alpha", "=", "1.44"}], ";"}], "\[IndentingNewLine]", 
 RowBox[{
  RowBox[{"beta", "=", "28.34"}], ";"}], "\[IndentingNewLine]", 
 RowBox[{
  RowBox[{"Median", "[", 
   RowBox[{"WeibullDistribution", "[", 
    RowBox[{"alpha", ",", "beta"}], "]"}], "]"}], "\[IndentingNewLine]", 
  RowBox[{"(*", 
   RowBox[{"Non", "-", 
    RowBox[{"metastatic", " ", "median", " ", "months"}]}], 
   "*)"}]}], "\[IndentingNewLine]", 
 RowBox[{
  RowBox[{"alpha", "=", "1.41"}], ";"}], "\[IndentingNewLine]", 
 RowBox[{
  RowBox[{"beta", "=", "233.98"}], ";"}], "\[IndentingNewLine]", 
 RowBox[{"Median", "[", 
  RowBox[{"WeibullDistribution", "[", 
   RowBox[{"alpha", ",", "beta"}], "]"}], "]"}]}], "Input",
 CellChangeTimes->{{3.8292122667031775`*^9, 3.829212351630584*^9}, {
  3.82921241691059*^9, 3.829212473840556*^9}, {3.843148882780135*^9, 
  3.84314893201927*^9}, {3.843149316174816*^9, 3.8431493617668877`*^9}, {
  3.8448514010069785`*^9, 3.844851428402632*^9}, {3.844851473630067*^9, 
  3.8448514780370865`*^9}, {3.8448515135270414`*^9, 3.8448515248040314`*^9}},
 CellLabel->
  "In[218]:=",ExpressionUUID->"47de2ea6-b9ba-4fd6-ad9d-657f2f06abd4"],

Cell[BoxData["21.97161455445396`"], "Output",
 CellChangeTimes->{{3.829212268374058*^9, 3.829212278329764*^9}, {
   3.8292124550100946`*^9, 3.829212474190092*^9}, 3.8292572497722607`*^9, 
   3.8293052771265364`*^9, 3.8431461339037437`*^9, 3.8431489338308535`*^9, {
   3.8431493576079545`*^9, 3.843149362002858*^9}, 3.844268831328394*^9, 
   3.844268937301549*^9, 3.84485106555713*^9, 3.8448514801006765`*^9, 
   3.8448515251325083`*^9, 3.844851818415515*^9, 3.8448671425850525`*^9, 
   3.8448671786164293`*^9},
 CellLabel->
  "Out[220]=",ExpressionUUID->"d7f0ca77-b970-4582-a6a9-e33291f3d10b"],

Cell[BoxData["180.42179227297936`"], "Output",
 CellChangeTimes->{{3.829212268374058*^9, 3.829212278329764*^9}, {
   3.8292124550100946`*^9, 3.829212474190092*^9}, 3.8292572497722607`*^9, 
   3.8293052771265364`*^9, 3.8431461339037437`*^9, 3.8431489338308535`*^9, {
   3.8431493576079545`*^9, 3.843149362002858*^9}, 3.844268831328394*^9, 
   3.844268937301549*^9, 3.84485106555713*^9, 3.8448514801006765`*^9, 
   3.8448515251325083`*^9, 3.844851818415515*^9, 3.8448671425850525`*^9, 
   3.8448671786320486`*^9},
 CellLabel->
  "Out[223]=",ExpressionUUID->"94e0cf63-035d-42de-8cb7-eb0d869076d9"]
}, Open  ]],

Cell[BoxData[
 RowBox[{"(*", 
  RowBox[{"Metastatic", " ", "Breast", " ", "Median", " ", "Months"}], 
  "*)"}]], "Input",
 CellChangeTimes->{{3.8292123258718023`*^9, 3.829212332541807*^9}, {
  3.8292125834718237`*^9, 3.8292126018475604`*^9}},
 CellLabel->
  "In[224]:=",ExpressionUUID->"61e42a13-88cc-4747-a103-8f0aff6fefc2"],

Cell[CellGroupData[{

Cell[BoxData[{
 RowBox[{
  RowBox[{"alpha", "=", "1.46"}], ";"}], "\[IndentingNewLine]", 
 RowBox[{
  RowBox[{"beta", "=", "36.14"}], ";"}], "\[IndentingNewLine]", 
 RowBox[{
  RowBox[{"Median", "[", 
   RowBox[{"WeibullDistribution", "[", 
    RowBox[{"alpha", ",", "beta"}], "]"}], "]"}], "\[IndentingNewLine]", 
  RowBox[{"(*", 
   RowBox[{"Metastatic", " ", "Lung", " ", "Median", " ", "Months"}], 
   "*)"}]}], "\[IndentingNewLine]", 
 RowBox[{
  RowBox[{"alpha", "=", "1.31"}], ";"}], "\[IndentingNewLine]", 
 RowBox[{
  RowBox[{"beta", "=", "19.14"}], ";"}], "\[IndentingNewLine]", 
 RowBox[{"Median", "[", 
  RowBox[{"WeibullDistribution", "[", 
   RowBox[{"alpha", ",", "beta"}], "]"}], "]"}]}], "Input",
 CellChangeTimes->{{3.8292122667031775`*^9, 3.829212351630584*^9}, {
  3.82921241691059*^9, 3.829212473840556*^9}, {3.829212589078273*^9, 
  3.8292125985743103`*^9}, {3.8292126365664606`*^9, 3.8292126569660883`*^9}, {
  3.829212692110049*^9, 3.829212727061694*^9}, {3.8431489787610664`*^9, 
  3.843149019280265*^9}, {3.84314905610824*^9, 3.8431490747972546`*^9}, {
  3.843149371129238*^9, 3.8431493828743877`*^9}, {3.844268877422082*^9, 
  3.844268878276718*^9}, {3.844851560360423*^9, 3.8448515727820807`*^9}},
 CellLabel->
  "In[225]:=",ExpressionUUID->"42f9c65e-2c72-43aa-80f5-5a766cb900a3"],

Cell[BoxData["28.1167093440447`"], "Output",
 CellChangeTimes->{{3.829212268374058*^9, 3.829212278329764*^9}, {
   3.8292124550100946`*^9, 3.829212474190092*^9}, {3.8292126950066633`*^9, 
   3.829212710195491*^9}, 3.829257249832099*^9, 3.829305277201336*^9, 
   3.8431461339662623`*^9, {3.843149021507284*^9, 3.8431490277753735`*^9}, 
   3.8431490762674*^9, 3.8431493832547255`*^9, 3.8442688313908796`*^9, {
   3.844268914167583*^9, 3.844268937352412*^9}, 3.8448510656480103`*^9, 
   3.8448516091319904`*^9, 3.844867178741403*^9},
 CellLabel->
  "Out[227]=",ExpressionUUID->"060ada38-1888-41bf-be71-6dac33c31250"],

Cell[BoxData["14.468871238974335`"], "Output",
 CellChangeTimes->{{3.829212268374058*^9, 3.829212278329764*^9}, {
   3.8292124550100946`*^9, 3.829212474190092*^9}, {3.8292126950066633`*^9, 
   3.829212710195491*^9}, 3.829257249832099*^9, 3.829305277201336*^9, 
   3.8431461339662623`*^9, {3.843149021507284*^9, 3.8431490277753735`*^9}, 
   3.8431490762674*^9, 3.8431493832547255`*^9, 3.8442688313908796`*^9, {
   3.844268914167583*^9, 3.844268937352412*^9}, 3.8448510656480103`*^9, 
   3.8448516091319904`*^9, 3.844867178741403*^9},
 CellLabel->
  "Out[230]=",ExpressionUUID->"dcba24dc-e39e-4ac1-ad11-1f8bdca4892e"]
}, Open  ]],

Cell[BoxData[
 RowBox[{"(*", 
  RowBox[{
   RowBox[{
   "Months", " ", "corresponding", " ", "to", " ", "graphical", " ", 
    "separation", " ", "between", " ", "metastatic", " ", "and", " ", "non"}],
    "-", 
   RowBox[{"metastatic", " ", "disease"}]}], "*)"}]], "Input",
 CellChangeTimes->{{3.837173840047371*^9, 3.8371738629113736`*^9}},
 CellLabel->
  "In[231]:=",ExpressionUUID->"ca521e71-0af9-445b-9dfa-24f73072a4b7"],

Cell[CellGroupData[{

Cell[BoxData[
 RowBox[{" ", 
  RowBox[{
   RowBox[{"alpha", "=", 
    RowBox[{"Mean", "[", 
     RowBox[{"OSParam", "[", 
      RowBox[{"[", 
       RowBox[{"All", ",", "1"}], "]"}], "]"}], "]"}]}], 
   "\[IndentingNewLine]", 
   RowBox[{"beta", "=", " ", 
    RowBox[{"Exp", "[", "4.5", "]"}]}], "\[IndentingNewLine]", 
   RowBox[{"Median", "[", 
    RowBox[{"WeibullDistribution", "[", 
     RowBox[{"alpha", ",", "beta"}], "]"}], "]"}]}]}]], "Input",
 CellChangeTimes->{{3.8371738209811497`*^9, 3.837173827956911*^9}, {
  3.8371739764249763`*^9, 3.837174059903662*^9}},
 CellLabel->
  "In[232]:=",ExpressionUUID->"170e0dd1-cd97-4aa7-a101-0c34d9adcb8c"],

Cell[BoxData["1.4306991442949473`"], "Output",
 CellChangeTimes->{
  3.8371739675593505`*^9, {3.8371739976411915`*^9, 3.837174060249852*^9}, 
   3.843146134070755*^9, 3.844268831468988*^9, 3.844268937391488*^9, 
   3.844851065726118*^9, 3.8448671788195057`*^9},
 CellLabel->
  "Out[232]=",ExpressionUUID->"a8125e7c-f452-4271-9775-d58c7c22feff"],

Cell[BoxData["90.01713130052181`"], "Output",
 CellChangeTimes->{
  3.8371739675593505`*^9, {3.8371739976411915`*^9, 3.837174060249852*^9}, 
   3.843146134070755*^9, 3.844268831468988*^9, 3.844268937391488*^9, 
   3.844851065726118*^9, 3.8448671788195057`*^9},
 CellLabel->
  "Out[233]=",ExpressionUUID->"ddcba6dc-019f-4a0e-9155-e9ca3bf8140a"],

Cell[BoxData["69.67367153625322`"], "Output",
 CellChangeTimes->{
  3.8371739675593505`*^9, {3.8371739976411915`*^9, 3.837174060249852*^9}, 
   3.843146134070755*^9, 3.844268831468988*^9, 3.844268937391488*^9, 
   3.844851065726118*^9, 3.8448671788195057`*^9},
 CellLabel->
  "Out[234]=",ExpressionUUID->"4edfbb8c-eb14-4437-97f6-c66f8163c7ce"]
}, Open  ]]
}, Open  ]]
}, Open  ]]
},
WindowSize->{1063, 1821},
WindowMargins->{{0, Automatic}, {Automatic, 0}},
Magnification:>0.9 Inherited,
FrontEndVersion->"12.1 for Microsoft Windows (64-bit) (June 19, 2020)",
StyleDefinitions->"Default.nb",
ExpressionUUID->"bb779e20-bcda-418a-b8c9-573ef4511de8"
]
(* End of Notebook Content *)

(* Internal cache information *)
(*CellTagsOutline
CellTagsIndex->{}
*)
(*CellTagsIndex
CellTagsIndex->{}
*)
(*NotebookFileOutline
Notebook[{
Cell[558, 20, 197, 4, 26, "Input",ExpressionUUID->"0cafcb6c-af06-4114-ae3c-9a61c0db53a1"],
Cell[CellGroupData[{
Cell[780, 28, 523, 8, 87, "Title",ExpressionUUID->"530356f3-048b-4e08-b61a-9e23ae3ed038"],
Cell[1306, 38, 200, 3, 48, "Subtitle",ExpressionUUID->"3c649f56-beec-4b6b-bc80-5eb8c95743a0"],
Cell[1509, 43, 1245, 25, 81, "Input",ExpressionUUID->"647ec395-3abf-4664-a4f9-de87e2bb03ec"],
Cell[2757, 70, 2334, 61, 153, "Input",ExpressionUUID->"7dcf1ba9-5654-495c-b3ce-d14b3eee8487"],
Cell[5094, 133, 4143, 106, 243, "Input",ExpressionUUID->"b7f05f0d-6ce1-405c-9306-901605c521f2"],
Cell[9240, 241, 907, 22, 171, "Input",ExpressionUUID->"2d0f6e38-475a-48b9-9221-c1ef41e74d41"],
Cell[10150, 265, 17309, 424, 1035, "Input",ExpressionUUID->"a7852f7b-fc89-48e6-ba9e-38ceb27a8879"],
Cell[CellGroupData[{
Cell[27484, 693, 216, 4, 26, "Input",ExpressionUUID->"2ebc2c50-9f4c-4d7a-8fa9-f40e1c7b8c0c"],
Cell[27703, 699, 326, 5, 30, "Output",ExpressionUUID->"9ca200ec-4465-49ea-a196-fadfe464f914"]
}, Open  ]],
Cell[CellGroupData[{
Cell[28066, 709, 335, 6, 26, "Input",ExpressionUUID->"0e38f492-6b88-41fc-b0a0-e922256ba468"],
Cell[28404, 717, 823, 13, 30, "Output",ExpressionUUID->"9708f5d2-56db-4575-b49f-bc661e9a3d7b"]
}, Open  ]],
Cell[CellGroupData[{
Cell[29264, 735, 214, 4, 26, "Input",ExpressionUUID->"d14741db-a619-495b-aeb9-10983645fd26"],
Cell[29481, 741, 348, 6, 30, "Output",ExpressionUUID->"d1cb40e5-30c3-4112-9686-c4caab97f4df"]
}, Open  ]],
Cell[CellGroupData[{
Cell[29866, 752, 285, 5, 48, "Subtitle",ExpressionUUID->"054875bf-9255-4d89-93f1-4de3177c9d71"],
Cell[30154, 759, 924, 25, 63, "Input",ExpressionUUID->"a10dd646-a25f-4de8-8833-70df64dda1d6"],
Cell[31081, 786, 1723, 48, 99, "Input",ExpressionUUID->"38905685-ccd5-4b51-b8d9-86a4bb51de76"],
Cell[32807, 836, 599, 13, 26, "Input",ExpressionUUID->"d547cabf-5add-4cb6-aec4-a4d68603a80f"],
Cell[33409, 851, 4061, 117, 207, "Input",ExpressionUUID->"3323bafe-5551-4da5-954a-937efce2cce8"],
Cell[37473, 970, 284, 6, 26, "Input",ExpressionUUID->"72243955-42eb-4061-9c6b-c2d9d4e0f98c"],
Cell[CellGroupData[{
Cell[37782, 980, 2794, 69, 135, "Input",ExpressionUUID->"05eae7f0-40e2-4936-8178-434f295a7336"],
Cell[40579, 1051, 13372, 261, 357, "Output",ExpressionUUID->"ba5cd917-43af-471a-a44f-c61d54aa6082"]
}, Open  ]],
Cell[53966, 1315, 792, 16, 26, "Input",ExpressionUUID->"3269582f-46c3-4b9a-ac55-07898b33e452"],
Cell[54761, 1333, 978, 24, 63, "Input",ExpressionUUID->"e51a2795-4d68-4fc1-9364-38ace5f07cb6"],
Cell[55742, 1359, 291, 6, 26, "Input",ExpressionUUID->"e6b8fc79-6133-42e2-91ab-a83eba7b423c"],
Cell[56036, 1367, 238, 5, 26, "Input",ExpressionUUID->"b4be68cf-0c61-42dd-b5b2-af3fc991d508"],
Cell[CellGroupData[{
Cell[56299, 1376, 700, 14, 26, "Input",ExpressionUUID->"24dee9a2-ca07-4aa8-b459-eba9bae12833"],
Cell[57002, 1392, 6435, 153, 306, "Output",ExpressionUUID->"3e9a644a-4221-4777-83ff-cc91b4c8a859"]
}, Open  ]],
Cell[63452, 1548, 241, 5, 26, "Input",ExpressionUUID->"5290cc3b-c530-4541-8e1a-fd618d039c28"],
Cell[CellGroupData[{
Cell[63718, 1557, 601, 14, 26, "Input",ExpressionUUID->"16311eb7-7027-4447-b0f9-5a263e257e90"],
Cell[64322, 1573, 6206, 148, 381, "Output",ExpressionUUID->"fadd65e5-9ffb-43dd-8012-683336a66fe4"]
}, Open  ]],
Cell[70543, 1724, 254, 5, 26, "Input",ExpressionUUID->"2dbf7ffd-fcf1-42f7-9945-4939d78ab60f"],
Cell[CellGroupData[{
Cell[70822, 1733, 1175, 26, 135, "Input",ExpressionUUID->"47de2ea6-b9ba-4fd6-ad9d-657f2f06abd4"],
Cell[72000, 1761, 593, 9, 30, "Output",ExpressionUUID->"d7f0ca77-b970-4582-a6a9-e33291f3d10b"],
Cell[72596, 1772, 594, 9, 30, "Output",ExpressionUUID->"94e0cf63-035d-42de-8cb7-eb0d869076d9"]
}, Open  ]],
Cell[73205, 1784, 325, 7, 26, "Input",ExpressionUUID->"61e42a13-88cc-4747-a103-8f0aff6fefc2"],
Cell[CellGroupData[{
Cell[73555, 1795, 1308, 27, 135, "Input",ExpressionUUID->"42f9c65e-2c72-43aa-80f5-5a766cb900a3"],
Cell[74866, 1824, 613, 9, 30, "Output",ExpressionUUID->"060ada38-1888-41bf-be71-6dac33c31250"],
Cell[75482, 1835, 615, 9, 30, "Output",ExpressionUUID->"dcba24dc-e39e-4ac1-ad11-1f8bdca4892e"]
}, Open  ]],
Cell[76112, 1847, 425, 10, 26, "Input",ExpressionUUID->"ca521e71-0af9-445b-9dfa-24f73072a4b7"],
Cell[CellGroupData[{
Cell[76562, 1861, 655, 17, 63, "Input",ExpressionUUID->"170e0dd1-cd97-4aa7-a101-0c34d9adcb8c"],
Cell[77220, 1880, 344, 6, 30, "Output",ExpressionUUID->"a8125e7c-f452-4271-9775-d58c7c22feff"],
Cell[77567, 1888, 343, 6, 30, "Output",ExpressionUUID->"ddcba6dc-019f-4a0e-9155-e9ca3bf8140a"],
Cell[77913, 1896, 343, 6, 30, "Output",ExpressionUUID->"4edfbb8c-eb14-4437-97f6-c66f8163c7ce"]
}, Open  ]]
}, Open  ]]
}, Open  ]]
}
]
*)
