# Supplementary material for: Cancer patient survival can be parametrized to improve trial precision and reveal time-dependent therapeutic effects
Source: Nat Commun. 2022 Feb 15;13:873. doi: 10.1038/s41467-022-28410-9 (PMC8847344; doi:10.1038/s41467-022-28410-9)
Supplement: Supplementary file 6 — Supplementary Dataset 3 [file 41467_2022_28410_MOESM6_ESM.xlsx]

## Sheet: ICI Weibull 1 and 2 dist fits
ICI Trial Experimental Arms
Trial Name	OS/PFS	Therapy	Weibull R^2	Weibull Mixture Model R^2	Difference in R^2 Between Mixture Model and Single Weibull Distribution	Average Difference in R^2 Between Mixture Model and Single Weibull Distribution (PFS only)	Average Difference in R^2 Between Mixture Model and Single Weibull Distribution (OS only)
CA184-043	PFS	Ipi	0.953	0.996	0.043	0.0662	0.011
CA184-043	OS	Ipi	0.984	0.988	0.004
KEYNOTE-024	OS	Pembro	0.985	0.997	0.012
KEYNOTE-024	PFS	Pembro	0.911	0.994	0.083
Checkmate 057	PFS	Nivo	0.892	0.992	0.1
Checkmate 057	OS	Nivo	0.981	0.995	0.014
CA184-095	PFS	Ipi	0.95	0.991	0.041
CA184-095	OS	Ipi	0.998	0.998	0
Checkmate 017	OS	Nivo	0.971	0.996	0.025
Checkmate 017	PFS	Nivo	0.926	0.99	0.064
Average R^2			0.9551	0.9937	0.0386
ICI Trial Control Arms
Trial Name	OS/PFS	Therapy	Weibull R^2	Weibull Mixture Model R^2	Difference in R^2 Between Mixture Model and Single Weibull Distribution	Average Difference in R^2 Between Mixture Model and Single Weibull Distribution (PFS only)	Average Difference in R^2 Between Mixture Model and Single Weibull Distribution (OS only)
CA184-043	PFS	Placebo	0.934	0.984	0.05	0.0388	0.0048
CA184-043	OS	Placebo	0.981	0.998	0.017
KEYNOTE-024	OS	Chemo	0.99	0.991	0.001
KEYNOTE-024	PFS	Chemo	0.969	0.968	-0.001
Checkmate 057	PFS	Docetaxel	0.972	0.993	0.021
Checkmate 057	OS	Docetaxel	0.996	0.998	0.002
CA184-095	PFS	Placebo	0.855	0.967	0.112
CA184-095	OS	Placebo	0.997	0.997	0
Checkmate 017	OS	Docetaxel	0.99	0.994	0.004
Checkmate 017	PFS	Docetaxel	0.977	0.989	0.012
Average R^2			0.9661	0.9879	0.0218

## Sheet: Scan time vs PFS drop 
Cancer Type	Trial Name	Timing of PFS Drop (Weeks)	Scan Time (Weeks)
Prostate	CA184-043	11.484	12
Prostate	CA184-095	11.0925	12
NSCLC	Checkmate 017	9.1785	9
RCC	Checkmate 025	9.222	8
Melanoma	CheckMate 037	9.048	9
NSCLC	Checkmate 057	9.57	9
Melanoma	CheckMate 066	8.7	9
HNSCC	Checkmate 141	8.3085	9
RCC	CheckMate 214	12.2235	12
NSCLC	CheckMate 227	6.5685	6
Melanoma	CheckMate 238	12.528	12
Melanoma	CheckMate 511	12.3105	12
Melanoma	CheckMate 067	12.0495	12
Melanoma	EORTC 18071	12.1365	12
Melanoma	KEYNOTE-006	12.441	12
NSCLC	KEYNOTE-024	8.874	9
HNSCC	KEYNOTE-040	8.7	9
NSCLC	KEYNOTE-042	9.9615	9
Urothelial	KEYNOTE-045	9.0915	9
HNSCC	KEYNOTE-048	9.657	9
Gastric/GEJ	KEYNOTE-061	6.525	6
Multiple Myeloma	KEYNOTE-183	4.611	4
Multiple Myeloma	KEYNOTE-185	3.48	4
RCC	KEYNOTE-426	12.354	12
Melanoma	NCT00094653	11.9625	12
Prostate	NCT01057810	10.5705	12
NSCLC	NCT01285609	12.441	13
SCLC	NCT01450761	18.3135	19
Melanoma	NCT01515189	11.5275	12
Gastric/GEJ	ONO-4538-12, ATTRACTION-2	6.438	6
